# Supplementary material for: Comparative metabolomics of two nettle species unveils distinct high-altitude adaptation mechanisms on the Tibetan Plateau
Source: BMC Plant Biol. 2025 May 15;25:640. doi: 10.1186/s12870-025-06666-9 (PMC12079973; doi:10.1186/s12870-025-06666-9)
Supplement: Supplementary file 1 — Supplementary Material 1 [file 12870_2025_6666_MOESM1_ESM.xlsx]

## Sheet: Table S2
Table S2. 2906 metabolites list（This list is only used as metabolites set, not raw data)
id	MS2 name	type	HMDB	CAS	KEGG COMPOUND ID	Super.Class	Formula	1H1	1H2	1H3	1D1	1D2	1D3	2H1	2H2	2H3	2D1	2D2	2D3	3H1	3H2	3H3	3D1	3D2	3D3
1	Tosufloxacin (tosylate hydrate)	POS				Organoheterocyclic compounds	C19H15F3N4O3	0.0531017	0.0699074	0.0804329	0.0152193	0.0208173	0.0158214	0.0695452	0.00619277	0.0445703	0.0116574	0.0369871	0.0267892	0.015714	0.0161019	0.0293951	0.00692582	0.00696719	0.00355465
2	Adenosine	POS	HMDB0000050	58-61-7	C00212	Nucleosides, nucleotides, and analogues	C10H13N5O4	0.0448351	0.0553136	0.0714134	0.0349383	0.0232856	0.0153711	0.0451404	0.0642007	0.0253966	0.0181492	0.0579808	0.0131659	0.162278	0.13512	0.11909	0.0932734	0.197832	0.0490568
3	3,4-Dicaffeoylquinic acid	POS				Organic oxygen compounds	C25H24O12	0.0454711	0.0341711	0.0427651	0.0513487	0.031022	0.0101268	0.060936	0.0936747	0.0569549	0.107514	0.0831837	0.173345	0.0134198	0.00343036	0.0193562	0.0155977	0.0506823	0.0443953
4	LPE(16:0)	POS	HMDB0011503	53862-35-4		Fatty acids	C21H44NO7P	0.167161	0.124083	0.153785	0.0404223	0.0355502	0.0635863	0.312386	0.228199	0.163712	0.244278	0.248354	0.249971	0.0641061	0.101433	0.0991558	0.0771039	0.0601059	0.0196313
5	Isorhamnetin-3-O-neohespeidoside	POS	HMDB0303081			Shikimates and Phenylpropanoids	C28H32O16	0.00810782	0.0183098	0.0187896	0.013011	0.0198054	0.0481833	0.023052	0.0998847	0.0279206	0.0107802	0.0170234	0.0204863	0.009749	0.00433493	0.00897753	0.00845428	0.0184819	0.0161106
6	Pyropheophorbide-a	POS				Alkaloids	C33H34N4O3	0.00580567	0.00478921	0.0072673	0.028765	0.0145627	0.0122926	0.0186867	0.0564284	0.00351674	0.0229801	0.0339872	0.000774362	0.149468	0.0369075	0.728447	0.356314	0.296489	0.0935232
7	LPE(18:1(9Z)/0:0)	POS	HMDB0011506	89576-29-4		Fatty acids	C23H46NO7P	0.134412	0.0828284	0.106492	0.0804695	0.037732	0.10766	0.0539973	0.0356633	0.0623169	0.0502202	0.136241	0.0542648	0.0903359	0.0841703	0.0255104	0.0438056	0.0509716	0.133184
8	LPC(18:2/0:0)	POS	HMDB0010386	22252-07-9	C04100	Lipids and lipid-like molecules	C26H50NO7P	18.7121	11.6203	13.5345	17.7782	6.28115	12.697	3.25916	2.79351	1.69613	4.52513	27.2066	10.071	5.24997	4.48596	3.35657	3.22851	2.85855	6.50446
9	Isoscopoletin	POS				Shikimates and Phenylpropanoids	C10H8O4	0.0450963	0.128578	0.104563	0.041959	0.102747	0.0290017	0.1595	0.193545	0.00608575	0.00285017	0.0075117	0.00564973	0.0239588	0.0216488	0.0483751	0.027769	0.00682118	0.0156872
10	Esculin	POS	HMDB0030820	531-75-9	C09264	Shikimates and Phenylpropanoids	C15H16O9	0.109305	0.13911	0.134118	0.191329	0.415742	0.393226	0.263363	0.0994097	0.27672	0.182696	0.0724674	0.0543455	0.117812	0.103631	0.127924	0.21187	0.164288	0.170605
11	Cichoriin	POS	HMDB0030821	531-58-8		Phenylpropanoids and polyketides	C15H16O9	0.110502	0.138654	0.131584	0.1907	0.414375	0.391933	0.262497	0.0999064	0.27581	0.182096	0.072216	0.0542506	0.11731	0.103266	0.127554	0.211172	0.163873	0.170042
12	1-Caffeoylquinic acid	POS	HMDB0304633			Organic oxygen compounds	C16H18O9	0.505358	0.370167	0.447834	0.211993	0.142699	0.205324	0.726871	1.44089	0.89322	0.439116	0.634124	1.05291	0.0693453	0.0979482	0.230575	0.0785632	0.761009	0.401172
13	Isochlorogenic acid A	POS				Shikimates and Phenylpropanoids	C25H24O12	0.0445678	0.0334927	0.041916	0.0503292	0.0304061	0.00992574	0.0597262	0.0918148	0.0558189	0.10538	0.0807449	0.169903	0.0131533	0.00336225	0.0189719	0.015288	0.049676	0.0435138
14	DEHP	POS	HMDB0249243		C03690	Shikimates and Phenylpropanoids	C24H38O4	0.0693497	0.0421206	0.101358	0.0139796	0.00490638	0.0200996	0.35556	0.0422638	0.0309494	0.0363338	0.0844247	0.0360948	0.0247456	0.0372195	0.0230755	0.0262137	0.0139927	0.00926111
15	LPC(16:0)	POS	HMDB0010382	17364-16-8		Lipids and lipid-like molecules	C24H50NO7P	0.732352	0.450774	0.606968	0.22077	0.201522	0.253239	0.674605	0.339505	0.455884	0.522834	0.803583	0.487604	0.22108	0.716796	0.723614	0.446686	0.449706	0.159714
16	17alpha-Dihydroequilin	POS	HMDB0244799	651-55-8		Lipids and lipid-like molecules	C18H22O2	0.060846	0.0352969	0.0543548	0.132617	0.116199	0.145075	0.00882196	0.0291081	0.0121138	0.0220267	0.170269	0.0403553	0.202654	0.300789	0.154431	0.139255	0.177731	0.231073
17	4,5-Dicaffeoylquinic acid	POS	HMDB0304637			Organic oxygen compounds	C25H24O12	0.0451624	0.0339432	0.0424796	0.0510061	0.030815	0.0100592	0.0605295	0.0930501	0.0565666	0.106668	0.0823217	0.172188	0.0133302	0.00340748	0.0192271	0.0154937	0.0503438	0.0440989
18	Narcissin	POS				Shikimates and Phenylpropanoids	C28H32O16	0.00769372	0.0173751	0.01783	0.0123464	0.0187938	0.0457224	0.0218746	0.0947831	0.0264954	0.0102296	0.0162883	0.0195137	0.00925108	0.00411353	0.008519	0.00802248	0.0175379	0.0152878
19	delta9(11)-Estradiol	POS		791-69-5		Lipids and lipid-like molecules	C18H22O2	0.060846	0.0352969	0.0543548	0.132617	0.116199	0.145075	0.00882196	0.0291081	0.0121138	0.0220267	0.170269	0.0403553	0.202654	0.300789	0.154431	0.139255	0.177731	0.231073
20	Flavone	POS	HMDB0003075	525-82-6	C15608	Phenylpropanoids and polyketides	C15H10O2	0.187918	0.0443033	0.123926	0.0621718	0.0289627	0.0467789	0.107632	0.155663	0.0355243	0.0282507	0.0365371	0.051961	0.036919	0.0321279	0.019637	0.0216347	0.0256956	0.0408876
21	(±)-Dihydroactinidiolide	POS	HMDB0035240	15356-74-8		Terpenoids	C11H16O2	0.730764	0.789965	0.858732	0.793205	0.735213	0.777597	0.343098	0.388029	0.359132	0.401537	0.89188	0.46197	0.915971	1.10915	1.26316	1.0998	0.939633	1.21129
22	4-Hydroxycoumarin	POS				Shikimates and Phenylpropanoids	C9H6O3	0.139032	0.139681	0.16987	0.0850017	0.3889	0.0969232	0.141936	0.246774	0.330335	0.374787	0.505538	0.418685	0.441553	0.447271	0.535412	0.431106	0.484072	0.502555
23	Lonicerin	POS	HMDB0005799	25694-72-8	C12630	Shikimates and Phenylpropanoids	C27H30O15	0.960308	1.20932	1.30413	0.391443	0.912774	1.57707	2.40487	6.05487	4.54055	4.90322	4.10513	3.40292	0.638068	0.352525	1.58954	0.799394	1.44587	0.751855
24	Dattelic acid	POS	HMDB0033999	73263-62-4	C10434	Phenylpropanoids and polyketides	C16H16O8	0.132391	0.0529966	0.101136	0.0462282	0.0587695	0.0103902	0.0558921	0.0849553	0.0818667	0.067504	0.164652	0.181967	0.0289147	0.0256412	0.02121	0.00835109	0.0293562	0.0265206
25	Ferulate	POS	HMDB0000954	537-98-4	C01494	Shikimates and Phenylpropanoids	C10H10O4	0.0518944	0.0554084	0.0629688	0.0795234	0.100211	0.0509337	0.0455438	0.076352	0.0564703	0.103993	0.0736856	0.118606	0.0328532	0.0604939	0.0544051	0.115785	0.180791	0.0654242
26	Acetylproline	NEG	HMDB0242126	1074-79-9		Organic acids and derivatives	C7H11NO3	0.136887	0.119491	0.136722	0.148557	0.143202	0.164156	0.12508	0.0385794	0.108322	0.118677	0.165941	0.0751435	0.137134	0.131185	0.206726	0.556827	0.627794	0.392192
27	Daphnin	POS				Shikimates and Phenylpropanoids	C15H16O9	0.109865	0.138796	0.132004	0.190813	0.414621	0.392166	0.262653	0.098757	0.271892	0.182201	0.0722366	0.0541409	0.117518	0.103387	0.127654	0.211294	0.163989	0.17014
28	Palmitamide	POS	HMDB0012273	629-54-9		Lipids and lipid-like molecules	C16H33NO	0.0450753	0.0864927	0.0697777	0.0998416	0.0402496	0.0604757	0.0932237	0.0890046	0.0607046	0.0489827	0.0691913	0.0589901	0.0537621	0.0266972	0.106003	0.091634	0.0733632	0.0226532
29	cis-​9,​10-​Epoxystearic acid	NEG	HMDB0247617		C19418	Fatty acids	C18H34O3	1.05835	0.414758	0.577362	1.12653	0.478605	0.87091	0.767775	0.390377	0.235443	0.426055	1.85016	0.400455	2.66698	1.41139	0.849787	0.601773	0.950941	0.853774
30	LPC(18:1)	POS	HMDB0002815	19420-56-5	C03916	Lipids and lipid-like molecules	C26H52NO7P	3.6834	2.08055	2.60664	3.36476	0.814262	3.33809	0.327269	0.194486	0.118599	0.641593	4.81757	1.08994	0.962281	0.835367	0.511164	0.474788	0.310593	0.755071
31	12-Hydroxystearic acid	NEG	HMDB0061706	106-14-9		Lipids and lipid-like molecules	C18H36O3	0.147479	0.0635478	0.098069	0.100487	0.0581149	0.120026	0.0391007	0.208741	0.109956	0.0980147	0.172061	0.0880916	0.0842441	0.0628775	0.0428862	0.0556516	0.11644	0.078957
32	Caproic acid	NEG	HMDB0000535	142-62-1	C01585	Lipids and lipid-like molecules	C6H12O2	0.349187	0.202039	0.260202	0.9394	0.457299	0.297285	0.210418	0.18787	0.22338	0.25522	0.380186	0.237057	0.362873	0.305009	0.27101	0.255875	0.219822	0.270944
33	3-Phenylpropanoic acid	NEG	HMDB0000764	501-52-0	C05629	Phenylpropanoids and polyketides	C9H10O2	0.0144653	0.07664	0.00723116	0.133867	0.0334868	0.0223311	0.0264522	0.0953934	0.00514903	0.113361	0.0555158	0.111978	0.0215548	0.035959	0.0494813	0.0142992	0.0205014	0.0289007
34	Royal jelly acid	NEG	HMDB0244269	14113-05-4		Organic acids and derivatives	C10H18O3	0.270795	0.103646	0.0974453	0.971176	0.292619	0.20107	0.245417	0.176415	0.426431	0.29442	0.559398	0.841365	0.649184	0.704892	1.19854	0.499454	0.704572	0.961322
35	13,14-Dihydro-15-ketotetranorprostaglandin F1.beta.	NEG		23015-45-4		Lipids and lipid-like molecules	C16H28O5	5.21958e-05	4.71748e-05	4.70736e-05	5.71782e-05	6.4791e-05	4.92929e-05	0.161504	0.107025	0.200982	0.0491219	0.393043	0.145529	4.28753e-05	4.57175e-05	4.81472e-05	4.30912e-05	5.139e-05	5.27252e-05
36	3,3-Dimethylcyclohexanone	POS		2979-19-3		Organic oxygen compounds	C8H14O	0.0597236	0.0371869	0.0464017	0.0729244	0.0475406	0.0521439	0.0410937	0.0340895	0.0771909	0.0267803	0.0390371	0.0369808	0.0282339	0.0472184	0.0475138	0.0560077	0.0536453	0.0427892
37	Diosmin	POS	HMDB0029548	520-27-4	C10039	Phenylpropanoids and polyketides	C28H32O15	17.5214	16.0813	18.5274	5.82484	8.04959	11.8735	9.06407	21.1163	12.7859	13.759	15.1974	10.4362	13.6637	2.78091	13.7425	8.81709	7.76464	8.09769
38	4'-Hydroxyacetophenone	POS				Shikimates and Phenylpropanoids	C8H8O2	0.0713894	0.0989545	0.0965267	0.0528248	0.0894109	0.0589031	0.15525	0.0619459	0.190154	0.109259	0.113969	0.194839	0.0807506	0.0739592	0.0726563	0.0618009	0.0579246	0.0483415
39	Pinoresinol 4-O-beta-D-glucopyranoside	NEG				Shikimates and Phenylpropanoids	C26H32O11	3.52615	2.59074	3.01622	3.8972	1.61513	4.18177	0.586241	0.497056	1.93727	1.74957	3.11759	3.44902	2.248	2.39364	3.15205	1.43862	1.23456	1.42074
40	3-Butynoic acid	POS		2345-51-9	C06144	Lipids and lipid-like molecules	C4H4O2	0.298585	0.427202	0.374878	0.303258	0.364438	0.270868	0.28264	0.172541	0.411439	0.372658	0.408159	0.213017	0.460155	0.469459	0.377995	0.396847	0.236421	0.398308
41	Hygric acid	POS	HMDB0094696	475-11-6		Alkaloids	C6H11NO2	0.403127	0.0184233	0.02283	0.0114576	0.0506871	0.572012	0.00555646	0.314633	0.0302427	0.0320181	0.120249	0.0258672	0.392808	0.74497	0.953695	0.0808964	0.0205924	2.60445e-05
42	5Z,8Z,11Z-Eicosatrienoic acid	NEG	HMDB0010378	20590-32-3	C21938	Lipids and lipid-like molecules	C20H34O2	1.47084	0.629159	0.390937	0.523928	2.16672	1.90633	0.265422	0.157067	0.517288	0.135339	0.737818	0.271599	0.365672	0.358054	0.263681	0.465601	0.902869	2.37128
43	LPC(18:0/0:0)	POS	HMDB0010384			Lipids and lipid-like molecules	C26H54NO7P	0.0334442	0.0151584	0.0231514	0.0111289	0.0122664	0.0165107	0.0250012	0.0167688	0.0252544	0.0236858	0.0248493	0.00958493	0.0128774	0.0205618	0.0205781	0.036211	0.0292527	0.00920615
44	Undecanoic acid	NEG	HMDB0000947	112-37-8	C17715	Lipids and lipid-like molecules	C11H22O2	2.26637	1.5146	1.46336	1.83186	2.01091	1.62696	2.21742	1.93836	2.50945	2.17334	1.83242	2.66178	2.05584	1.35173	2.25996	1.81475	1.84072	1.54664
45	Iraldeine	POS	HMDB0059883	127-41-3	C12286	Terpenoids	C13H20O	0.0817207	0.060194	0.0717814	0.0817648	0.0834636	0.0711635	0.0271033	0.0356242	0.0306181	0.0347023	0.0817928	0.039057	0.0973226	0.0765772	0.126427	0.110348	0.0768814	0.11216
46	4-Hydroxy-17beta-estradiol	NEG	HMDB0005896	5976-61-4	C14209	Lipids and lipid-like molecules	C18H24O3	0.223746	0.212239	0.100776	3.28981	0.587602	0.769908	0.0332219	0.0255094	0.0333536	0.0525795	0.321212	0.132915	1.51803	1.02755	0.98201	1.38725	2.83307	3.58338
47	Ethyl 4-hydroxybenzoate	NEG	HMDB0032573	120-47-8	D01647	Shikimates and Phenylpropanoids	C9H10O3	5.21958e-05	4.71748e-05	0.0105347	0.0171905	6.4791e-05	0.0186234	0.0850622	0.0201699	0.0383308	0.180145	0.371798	0.0832804	0.0458727	0.0481382	4.81472e-05	0.0423206	5.139e-05	5.27252e-05
48	6-Hydroxyluteolin 7-glucoside	POS	HMDB0302732		C17763	Phenylpropanoids and polyketides	C21H20O12	0.0354918	0.172207	0.103658	0.104448	0.0702884	0.0497962	0.415649	0.846169	0.605885	0.376469	0.284514	0.365582	0.0137534	0.0267842	0.109066	0.0593829	0.562202	0.135126
49	Salicylic acid	NEG	HMDB0001895	69-72-7	C00805	Benzenoids	C7H6O3	1.15947	0.742698	1.01003	0.478968	0.48123	0.464739	0.360203	0.307227	0.296682	0.396368	0.565769	0.371069	0.454737	0.95294	1.99337	0.558549	0.197455	0.248125
50	3-Feruloylquinic acid	POS	HMDB0030669	62929-69-5	C02572	Organic oxygen compounds	C17H20O9	1.91141	2.22813	2.25382	0.973126	1.00725	0.782286	2.41639	1.88	2.95847	2.67784	2.39988	5.78493	1.09742	1.5682	1.53906	0.873151	1.02508	0.952732
51	Caffeic acid	POS	HMDB0001964	501-16-6	C01481	Phenylpropanoids and polyketides	C9H8O4	0.403041	0.276562	0.352659	0.237035	0.189346	0.174244	0.356207	0.479036	0.465767	0.388843	0.59309	0.928928	0.0242911	0.0903195	0.185067	0.0995551	0.426874	0.290791
52	Guanosine	POS	HMDB0000133	118-00-3	C00387	Nucleosides, nucleotides, and analogues	C10H13N5O5	0.0810348	0.0714305	0.0912259	0.13839	0.0607687	0.0550429	0.0316484	0.0540738	0.065288	0.105977	0.108655	0.0479489	0.154683	0.182547	0.17425	0.0773244	0.127609	0.062142
53	Kaempferol 3-neohesperidoside	POS	HMDB0037573	32602-81-6		Phenylpropanoids and polyketides	C27H30O15	0.960308	1.20932	1.30413	0.391443	0.912774	1.57707	2.40487	6.05487	4.54055	4.90322	4.10513	3.40292	0.638068	0.352525	1.58954	0.799394	1.44587	0.751855
54	9-Oxooctadecanoic acid	NEG	HMDB0030979	4114-74-3		Lipids and lipid-like molecules	C18H34O3	1.05658	0.414071	0.576601	1.12466	0.477812	0.864757	0.766502	0.38973	0.235052	0.425348	1.8471	0.399791	2.66255	1.40905	0.848382	0.601439	0.949349	0.852358
55	Isocaproic acid	NEG	HMDB0000689	646-07-1		Lipids and lipid-like molecules	C6H12O2	0.347996	0.202919	0.257701	0.945234	0.460139	0.301839	0.211721	0.189036	0.22476	0.256795	0.383405	0.238259	0.365127	0.299797	0.265743	0.257493	0.22119	0.272626
56	beta-Ionone	POS	HMDB0036565	79-77-6	C12287	Lipids and lipid-like molecules	C13H20O	0.0849679	0.0619642	0.0736638	0.0852852	0.0856038	0.0765765	0.0283616	0.037278	0.0320395	0.0363133	0.085717	0.0408701	0.101841	0.0801322	0.132296	0.115471	0.0804992	0.117366
57	5-Feruloylquinic acid	POS	HMDB0240478	87099-72-7		Organic oxygen compounds	C17H20O9	1.91345	2.24004	2.26559	0.974275	1.00844	0.78321	2.42721	1.88222	2.96203	2.66343	2.33737	5.79176	1.09872	1.57006	1.54088	0.874181	1.02629	0.953857
58	4-Feruloylquinic acid	POS	HMDB0240453	96646-16-1		Organic oxygen compounds	C17H20O9	1.90978	2.23588	2.24056	0.972418	1.00652	0.781717	2.41463	1.87863	2.95639	2.65834	2.35356	5.78072	1.09662	1.56706	1.53794	0.872516	1.02433	0.952039
59	Stearamide	POS	HMDB0034146	124-26-5	C13846	Organic acids and derivatives	C18H37NO	0.0130536	0.0252777	0.0350967	0.00888782	0.00561003	0.00949194	0.042197	0.0355823	0.0231421	0.0207328	0.0284049	0.0213402	0.00738689	0.0271165	0.0374408	0.0193606	0.0169895	0.00396901
60	(+)-Usnic acid	NEG				Polyketides	C18H16O7	5.21958e-05	4.71748e-05	0.0432048	0.0186162	6.4791e-05	4.92929e-05	0.0415651	4.76686e-05	0.0489574	0.0307573	0.0474754	1.3716	0.00268	0.0245132	0.0115141	0.00877711	0.00623044	5.27252e-05
61	Capric acid	NEG	HMDB0000511	334-48-5	C01571	Lipids and lipid-like molecules	C10H20O2	1.11578	0.554676	0.705278	0.622221	0.472087	0.689295	0.819983	0.873801	0.912975	0.816257	0.909898	0.92549	0.747068	0.518612	0.817954	0.550049	0.459346	0.67801
62	2',4'-Dihydroxyacetophenone	NEG	HMDB0029659	89-84-9	C03663	Organic oxygen compounds	C8H8O3	0.0396933	0.0610993	0.0823609	0.015423	0.137776	0.114819	0.0724746	0.0854442	0.193633	0.176207	0.791873	0.0957996	0.104522	0.0996713	4.81472e-05	0.0821851	0.118649	0.0387239
63	Methyl Paraben	NEG	HMDB0032572	99-76-3		Shikimates and Phenylpropanoids	C8H8O3	0.0396527	0.0610105	0.0822767	0.0154072	0.137635	0.114701	0.071108	0.0853569	0.193435	0.176027	0.791064	0.0957018	0.104415	0.0995694	4.81472e-05	0.0821012	0.118527	0.0386843
64	Neodiosmin	NEG				Shikimates and Phenylpropanoids	C28H32O15	36.5776	30.2527	33.8265	16.2571	19.7288	28.6006	15.0729	30.2101	19.3601	27.8762	33.6154	20.7067	28.6169	7.45598	28.2549	18.4392	19.5037	22.7656
65	Umbelliferone	NEG	HMDB0029865	93-35-6	C09315	Phenylpropanoids and polyketides	C9H6O3	1.04361	0.876904	0.924004	0.571599	1.36835	0.760369	2.31111	1.28265	1.43689	1.57121	1.59268	5.42206	1.10027	1.07663	1.08037	0.957725	1.18128	1.02761
66	3-Amino-4-methylpentanoic acid	NEG	HMDB0245808			Organic acids and derivatives	C6H13NO2	1.15703	1.03183	1.12656	1.73624	1.35095	0.821543	1.3257	1.53831	1.21562	1.19674	1.5514	1.13518	1.29591	1.55646	1.47484	0.996678	1.60015	1.36103
67	4-Allylcatechol	NEG				Shikimates and Phenylpropanoids	C9H10O2	0.013063	0.0692105	0.00653017	0.12089	0.0302405	0.0201663	0.0238879	0.0861459	0.00464988	0.102372	0.050134	0.101123	0.0194653	0.0324731	0.0446845	0.012913	0.018514	0.0260991
68	Laurocapram	POS	HMDB0253992			Organoheterocyclic compounds	C18H35NO	0.194153	0.736372	0.525649	0.827267	0.222486	0.401885	0.625232	0.710739	0.36227	0.296474	0.44441	0.371699	0.364209	0.161203	0.913591	0.658277	0.482945	0.155269
69	Myristic acid	NEG	HMDB0000806	544-63-8	C06424	Lipids and lipid-like molecules	C14H28O2	16.5495	7.06687	9.32038	18.4766	12.3467	18.3729	5.14125	7.91862	10.3144	6.26718	22.8557	5.74401	15.9926	8.30801	3.42958	12.2392	16.0906	15.5074
70	NAE(16:0)	POS	HMDB0002100	544-31-0	C16512	Organic acids and derivatives	C18H37NO2	0.00885013	0.00566036	0.0059295	0.0109253	0.00367341	0.00455062	0.00393611	0.00916674	0.00229	0.00567768	0.0107736	0.00382152	0.0144724	0.035448	0.0151936	0.0101824	0.0033089	0.00378864
71	Dodecanoic acid	NEG	HMDB0000638	143-07-7	C02679	Lipids and lipid-like molecules	C12H24O2	2.98494	1.74362	1.98402	2.35977	1.77032	2.53277	2.22232	4.7279	3.12762	2.5137	3.98835	3.28979	2.8766	1.94141	2.02246	1.87389	2.18935	1.73688
72	Valproic acid	NEG	HMDB0001877	99-66-1	C07185	Lipids and lipid-like molecules	C8H16O2	0.729428	0.535387	0.580664	1.00289	0.740904	0.769762	0.400942	0.588743	0.597304	0.648293	0.758705	0.655262	0.569558	0.617242	0.567997	0.731663	0.950982	1.09649
73	3-Hydroxyoctanoic acid	NEG	HMDB0001954	33796-86-0		Organic acids and derivatives	C8H16O3	0.425384	0.0350723	0.0973534	5.71782e-05	0.00943609	0.0291162	0.0356889	0.144098	0.115819	0.116846	0.195875	0.367515	0.0481397	0.00978294	4.81472e-05	4.30912e-05	5.139e-05	5.27252e-05
74	Methyl 3,4-dihydroxybenzoate	NEG				Shikimates and Phenylpropanoids	C8H8O4	0.593759	1.74012	1.19909	0.063234	0.263814	0.332032	1.15942	2.63673	3.46387	2.4137	3.98144	1.72252	0.393176	0.199673	0.474216	0.197184	0.51553	0.228852
75	Vicenin 2	NEG	HMDB0030708	23666-13-9	C10195	Phenylpropanoids and polyketides	C27H30O15	24.2131	16.2694	20.1444	44.459	44.8581	49.0568	58.0477	39.1513	82.3554	71.8202	40.3473	67.6197	32.3646	2.92115	34.7922	34.931	54.5395	40.0371
76	4-Hydroxycinnamic acid	NEG	HMDB0002035	501-98-4	C00811	Phenylpropanoids and polyketides	C9H8O3	0.718711	0.181338	0.493822	17.9928	12.8069	20.0149	0.485081	0.260964	0.445242	0.966826	0.494848	0.772671	0.397831	0.272241	0.267493	44.1538	48.1523	12.6997
77	Nicotinamide	POS	HMDB0001406	98-92-0	C00153	Alkaloids	C6H6N2O	0.131018	0.0977744	0.139136	0.124195	0.110304	0.123239	0.0485076	0.122515	0.0789385	0.0855154	0.119969	0.0752717	0.120114	0.109321	0.126259	0.162253	0.112355	0.11736
78	Allopurinol	POS	HMDB0014581	315-30-0		Organoheterocyclic compounds	C5H4N4O	0.0238301	0.0099862	0.0199977	0.0563873	0.0197808	0.0163805	2.69006e-05	0.0126092	2.88752e-05	0.0323606	0.03505	0.0103675	0.0552356	0.125031	0.112702	0.043946	0.0509067	0.0465884
79	gamma-Glutamylvaline	POS	HMDB0011172	2746-34-1		Organic acids and derivatives	C10H18N2O5	0.0282522	0.0086647	0.0132272	0.0507237	0.0248713	0.029765	0.00486862	0.0441945	0.00760177	0.00893859	0.00352302	0.00283584	0.0509968	0.020842	0.0155643	0.048748	0.0407569	0.0402282
80	Norleucine	POS	HMDB0251526	104809-14-5	C01933	Amino acids and Peptides	C6H13NO2	0.825536	0.653685	0.826304	1.52655	1.21101	0.866465	0.627867	0.647377	0.608049	0.710676	0.483836	0.287495	1.09028	1.07925	0.781645	1.23949	1.12172	1.27571
81	3-Hydroxybutyric acid	NEG	HMDB0000011	625-72-9	C01089	Organic acids and derivatives	C4H8O3	0.498745	0.467306	0.425362	0.480297	0.460533	0.719476	1.66734	0.443063	0.568237	0.766918	0.273264	0.253119	0.254859	0.353651	0.347613	0.372762	0.373869	0.487061
82	2-Hydroxybutyric acid	NEG	HMDB0000008	3347-90-8	C05984	Organic acids and derivatives	C4H8O3	0.467636	0.438139	0.400875	0.450317	0.43179	0.674571	1.56327	0.415409	0.532771	0.719052	0.269807	0.237321	0.23906	0.331676	0.325918	0.349497	0.350536	0.456661
83	cis-8,11,14-Eicosatrienoic acid	NEG	HMDB0002925	135625-06-8	C03242	Fatty acids	C20H34O2	1.47084	0.629159	0.390937	0.523928	2.16672	1.90633	0.265422	0.157067	0.517288	0.135339	0.737818	0.271599	0.365672	0.358054	0.263681	0.465601	0.902869	2.37128
84	Ethyl 3-hydroxybenzoate	NEG		7781-98-8		Benzenoids	C9H10O3	5.21958e-05	4.71748e-05	0.0102277	0.0166882	6.4791e-05	0.0180793	0.0825748	0.0195805	0.0372618	0.174882	0.360935	0.0808471	0.0445323	0.0488545	4.81472e-05	0.0428385	5.139e-05	5.27252e-05
85	Caprylic acid	NEG	HMDB0000482	124-07-2	C06423	Lipids and lipid-like molecules	C8H16O2	0.766734	0.550837	0.597471	1.04652	0.762463	0.750993	0.412512	0.605732	0.61454	0.667001	0.79057	0.674171	0.585994	0.635157	0.585	0.754147	0.978442	1.12813
86	Leucine	POS	HMDB0000687	61-90-5	C00123	Organic acids and derivatives	C6H13NO2	0.825536	0.653685	0.826304	1.52655	1.21101	0.866465	0.627867	0.647377	0.608049	0.710676	0.483836	0.287495	1.09028	1.07925	0.781645	1.23949	1.12172	1.27571
87	Pentadecanoic acid	NEG	HMDB0000826	1002-84-2	C16537	Lipids and lipid-like molecules	C15H30O2	0.808263	0.292481	0.221675	0.0953857	0.425065	0.378345	0.19259	0.261872	0.540142	0.216774	0.253993	0.162082	0.182753	0.163124	0.101195	0.205981	0.118135	0.196188
88	9-Oxo-10(E),12(E)-octadecadienoic acid	NEG	HMDB0004669	54232-58-5	C14766	Fatty acids	C18H30O3	25.4516	12.2793	15.3202	48.3767	23.4286	18.8435	7.00764	10.126	4.28948	9.96037	44.3974	10.1055	74.8288	48.3499	42.498	36.5681	48.219	50.4489
89	Mono(2-ethylhexyl) phthalate	POS	HMDB0013248	4376-20-9	C03343	Shikimates and Phenylpropanoids	C16H22O4	0.577319	0.256431	0.393755	0.205219	0.0902603	0.326685	0.0822386	0.534649	0.149413	0.20765	0.315703	0.272805	0.257595	0.1103	0.391458	0.261167	0.143769	0.223812
90	Dodecanedioic acid	NEG	HMDB0000623	693-23-2	C02678	Lipids and lipid-like molecules	C12H22O4	4.22728	1.65307	2.00274	2.43324	1.88092	1.16694	1.12803	1.27796	1.35063	1.23491	5.80701	1.25705	2.15465	2.25159	1.99381	1.42025	1.81133	1.79158
91	Pazopanib	POS	HMDB0256144			Organic nitrogen compounds	C21H23N7O2S	0.0298642	0.0518008	0.048944	0.0364443	0.0403146	0.0306381	0.170413	0.109182	0.202998	0.0580401	0.0983784	0.0659177	0.0660244	0.045734	0.0758019	0.00470219	0.00492308	0.00237384
92	Nepitrin	POS	HMDB0030548	569-90-4		Phenylpropanoids and polyketides	C22H22O12	0.102004	0.229453	0.16393	0.106886	0.118892	0.158554	1.41907	1.32457	1.60763	1.66661	0.450473	0.37301	0.0468139	0.0696412	0.583755	0.103948	0.546594	0.0864878
93	Cryptochlorogenic acid	POS	HMDB0030653	905-99-7		Organic oxygen compounds	C16H18O9	19.136	13.6903	12.6046	10.7118	6.52751	6.12766	14.589	23.6389	17.1345	18.332	18.1233	41.2629	1.73182	4.32866	5.76075	2.75481	17.1752	13.0658
94	N-Acetylmuramic acid	NEG	HMDB0060493	2245794-62-9	C02713	Organic oxygen compounds	C11H19NO8	0.254121	0.0598923	0.147114	0.0407541	0.0953991	0.0692986	0.115176	0.0770237	0.384647	0.121622	0.188903	0.0734964	0.0293358	0.119325	0.0549847	0.126753	0.0907765	0.127313
95	Galactose	POS	HMDB0000143		C00984	Organic oxygen compounds	C6H12O6	0.0310727	0.0892837	0.0347035	0.220917	0.166522	0.0713251	0.10603	0.053503	0.062327	0.13084	0.0287734	0.0350871	0.145461	0.135823	0.0564196	0.150688	0.163622	0.30762
96	Sorbose	POS	HMDB0246950	87-79-6	C00247	Organic oxygen compounds	C6H12O6	0.0359203	0.0839021	0.0344063	0.208186	0.156925	0.0669802	0.0986969	0.0297916	0.0563578	0.123229	0.0363286	0.0365945	0.137063	0.127	0.0546761	0.142004	0.154192	0.289893
97	Tagatose	POS	HMDB0003418	87-81-0	C00795	Carbohydrates	C6H12O6	0.0373877	0.100224	0.0398374	0.25055	0.188858	0.0809773	0.120249	0.036778	0.0674915	0.148381	0.0332802	0.0396351	0.164998	0.144901	0.0647092	0.1709	0.185569	0.348883
98	Fructose	POS	HMDB0000660	53188-23-1	C02336	Carbohydrates	C6H12O6	0.0310727	0.0892837	0.0347035	0.220917	0.166522	0.0713251	0.10603	0.053503	0.062327	0.13084	0.0287734	0.0350871	0.145461	0.135823	0.0564196	0.150688	0.163622	0.30762
99	Allose	POS	HMDB0001151	6038-51-3	C01487	Organic oxygen compounds	C6H12O6	0.0359203	0.0839021	0.0344063	0.208186	0.156925	0.0669802	0.0986969	0.0297916	0.0563578	0.123229	0.0363286	0.0365945	0.137063	0.127	0.0546761	0.142004	0.154192	0.289893
100	Glucose	POS	HMDB0003345	492-62-6	C00267	Carbohydrates	C6H12O6	0.0373877	0.100224	0.0398374	0.25055	0.188858	0.0809773	0.120249	0.036778	0.0674915	0.148381	0.0332802	0.0396351	0.164998	0.144901	0.0647092	0.1709	0.185569	0.348883
101	Crotonoside	POS				Carbohydrates	C10H13N5O5	0.0819327	0.0723931	0.0924552	0.140299	0.0615877	0.0557847	0.0320749	0.0548026	0.0661679	0.107405	0.109983	0.0485951	0.156768	0.185007	0.176599	0.0783617	0.129329	0.0629801
102	Oleamide	POS	HMDB0002117	301-02-0	C19670	Lipids and lipid-like molecules	C18H35NO	0.209163	0.588307	0.454499	0.722669	0.241058	0.401506	0.615136	0.683747	0.339048	0.302599	0.423023	0.340961	0.354631	0.167811	0.899483	0.644211	0.436349	0.134135
103	12-Methyltridecanoic acid	NEG	HMDB0031072	2724-57-4		Lipids and lipid-like molecules	C14H28O2	16.7712	7.15296	9.2672	18.718	12.4837	18.6132	5.20843	8.01889	10.4492	6.34906	23.2084	5.81905	16.2016	8.26543	3.47375	12.3991	16.7422	15.7101
104	Isoleucine	POS	HMDB0000172	73-32-5	C00407	Organic acids and derivatives	C6H13NO2	0.825536	0.653685	0.826304	1.52655	1.21101	0.866465	0.627867	0.647377	0.608049	0.710676	0.483836	0.287495	1.09028	1.07925	0.781645	1.23949	1.12172	1.27571
105	Linoleic acid	NEG	HMDB0000673	60-33-3	C01595	Lipids and lipid-like molecules	C18H32O2	167.028	84.8051	69.1633	84.0355	155.267	142.322	62.698	36.2488	81.8322	65.6987	83.7677	56.8026	89.2823	63.1245	39.1616	98.5926	136.631	170.32
106	Retinal	POS	HMDB0001358	116-31-4	C00376	Lipids and lipid-like molecules	C20H28O	0.0292903	0.0173947	0.0198083	0.0304299	0.0276048	0.00922496	0.00947908	0.00936596	0.00877687	0.0158323	0.00565173	0.011884	0.0289762	0.0349919	0.0335365	0.0387886	0.00508552	0.0149616
107	Stearidonic acid	NEG	HMDB0006547	20290-75-9	C16300	Lipids and lipid-like molecules	C18H28O2	2.14084	1.6504	1.33345	5.65537	2.24859	2.26958	1.16413	1.4733	0.674163	1.12638	3.02507	1.63981	2.30539	2.77323	1.68684	3.56738	4.11978	5.95146
108	Hexadecanedioic acid	NEG	HMDB0000672	505-54-4	C19615	Lipids and lipid-like molecules	C16H30O4	0.0419251	0.0381609	0.0323172	0.0261067	0.0142954	0.036497	0.0362376	0.0852575	0.094522	0.0442399	0.0641264	0.0544928	0.0233049	0.0336439	0.0133553	0.00162966	0.0215388	0.0211915
109	13(S)-HpOTrE	NEG	HMDB0301803	67597-26-6	C04785	Fatty acids	C18H30O4	34.5234	19.8671	19.9982	90.7513	37.2167	28.9991	9.1496	17.4173	6.35698	11.9556	58.9274	31.031	80.4924	79.4868	59.5005	57.1044	91.3123	99.8818
110	3-Oxocholic acid	POS	HMDB0000502	2304-89-4		Lipids and lipid-like molecules	C24H38O5	0.00566715	0.0108208	0.00209878	0.0185232	0.0169911	2.77756e-05	0.00172125	2.83265e-05	0.00241863	0.00307099	0.0211533	0.0059542	0.0605781	0.0790401	0.0939897	0.0691276	0.0505256	0.0567206
111	Tyrosine	POS	HMDB0000158	60-18-4	C00082	Amino acids and Peptides	C9H11NO3	0.152103	0.241985	0.164613	0.306053	0.168699	0.232596	0.283114	0.138896	0.2744	0.25633	0.266975	0.221711	0.254409	0.255224	0.245068	0.24499	0.164764	0.0713357
112	DL-m-Tyrosine	POS				Organic acids and derivatives	C9H11NO3	0.151075	0.24035	0.1635	0.303985	0.167576	0.231035	0.281202	0.137958	0.272546	0.254613	0.265171	0.220213	0.252714	0.253495	0.243412	0.239965	0.160953	0.0708537
113	Glutathione disulfide	NEG	HMDB0003337	27025-41-8	C00127	Amino acids and Peptides	C20H32N6O12S2	0.207278	0.207105	0.158774	0.134747	0.259165	0.132113	0.0166383	0.298811	0.0114703	0.113853	0.235432	0.0701562	0.00117561	0.00773406	0.0364838	0.073306	0.0412818	0.083268
114	3-Pyridylacetic acid	POS	HMDB0001538	501-81-5		Organoheterocyclic compounds	C7H7NO2	1.75198	1.59252	2.05702	1.04251	1.67604	1.79717	3.41559	1.09004	1.99197	1.37528	4.59617	1.27926	7.21436	4.39986	6.61659	1.24735	0.800761	0.490419
115	Pipecolic acid	POS	HMDB0000070	535-75-1	C00408	Organic acids and derivatives	C6H11NO2	0.403127	0.0184233	0.02283	0.0114576	0.0506871	0.572012	0.00555646	0.314633	0.0302427	0.0320181	0.120249	0.0258672	0.392808	0.74497	0.953695	0.0808964	0.0205924	2.60445e-05
116	Nipecotic acid	POS	HMDB0255618			Organoheterocyclic compounds	C6H11NO2	0.406756	0.0185892	0.0230355	0.0115608	0.0511434	0.577161	0.00560648	0.317665	0.0305149	0.0323063	0.121332	0.0261	0.396344	0.751676	0.96228	0.0816246	0.0207777	2.60445e-05
117	9-cis-Retinal	POS	HMDB0006218	514-85-2	C16681	Lipids and lipid-like molecules	C20H28O	0.0164852	0.00956145	0.0103233	0.0185372	0.0153217	0.0123867	0.00605356	0.00572468	0.00550059	0.0102866	0.00294514	0.00835051	0.0220595	0.0561575	0.0212554	0.0274874	0.00275138	0.0246805
118	Trigonelline	POS	HMDB0000875	535-83-1	C01004	Alkaloids and derivatives	C7H7NO2	1.76179	1.60143	2.06854	1.04834	1.68542	1.80724	3.43472	1.09614	2.0079	1.38298	4.62191	1.28642	7.25476	4.4245	6.65364	1.25433	0.805245	0.493165
119	cis-9-Palmitoleic acid	NEG	HMDB0003229	373-49-9	C08362	Fatty acids	C16H30O2	22.8529	13.7353	12.4291	23.5319	12.8167	17.022	1.78664	3.02684	2.719	1.90499	8.60916	1.41089	7.46259	7.95159	2.68112	9.27944	15.9462	8.61638
120	Linoleamide	POS	HMDB0062656	3072-13-7		Lipids and lipid-like molecules	C18H33NO	0.0869683	0.110996	0.0808239	0.134025	0.0654371	0.0802382	0.153966	0.119665	0.0753524	0.0753915	0.0856501	0.0767588	0.0897173	0.0327196	0.166235	0.136821	0.0714104	0.0239948
121	Diphenylamine	POS	HMDB0032562	122-39-4	C11016	Benzenoids	C12H11N	0.0854837	0.0258105	0.0517177	0.0181534	0.0194065	0.021542	0.280328	0.148663	0.0453751	0.0940035	0.11577	0.149964	0.14498	0.265156	0.120263	0.28447	0.200326	0.146848
122	2,5-Di-tert-butylhydroquinone	NEG	HMDB0245492			Benzenoids	C14H22O2	0.253914	0.100423	0.157295	0.1388	0.206983	0.198162	0.0951656	0.171898	0.190364	0.147043	0.23221	0.12211	0.184357	0.250444	0.216575	0.234055	0.400405	0.484774
123	Prostaglandin E1 (PGE1)	POS	HMDB0001442	745-65-3	C04741	Fatty acids	C20H34O5	0.873479	1.25315	1.08797	0.674015	1.04773	0.640164	0.35763	0.258198	0.449103	0.552261	1.26069	0.724689	2.52219	1.42124	1.1312	2.66975	2.04615	2.59459
124	Coproporphyrin III	POS	HMDB0000570	14643-66-4	C05770		C36H38N4O8	0.0622707	0.0473735	0.0615273	0.00260458	0.00845381	0.0329757	0.039318	0.030899	0.0177103	0.0251333	0.0204362	0.0105486	0.0247113	0.0334108	0.106948	0.0206703	0.0130687	0.00329929
125	10-Hydroxydecanoic acid	NEG	HMDB0244272		C02774	Organic acids and derivatives	C10H20O3	0.164224	0.107148	0.125254	0.262113	0.139927	0.115338	0.224277	0.184419	0.105455	0.192752	0.675543	0.33084	0.621186	0.752409	1.01397	0.190721	0.345192	0.338782
126	(-)-Camphoric acid	NEG				Organic acids and derivatives	C10H16O4	1.19535	0.565261	0.855864	0.890044	0.402373	0.783151	1.67224	6.57445	4.3776	2.35429	2.68742	3.67254	2.66058	2.33105	2.12175	1.42199	0.928044	1.07524
127	Narirutin	NEG	HMDB0033740	14259-46-2	C09793	Phenylpropanoids and polyketides	C27H32O14	0.0827609	0.0929777	0.0774148	0.295803	0.348551	0.281892	0.197531	0.147553	0.140992	0.104348	0.269886	0.350747	0.0420964	0.0210307	1.01054	0.189869	0.203193	0.182486
128	N-Acetylphenylalanine	NEG	HMDB0000512	2018-61-3	C03519	Amino acids and Peptides	C11H13NO3	0.366978	0.34482	0.370078	0.834684	0.366792	0.3156	0.309608	0.0988376	0.360337	0.319829	0.330642	0.207999	0.129399	0.249165	0.301664	0.154838	0.382243	0.481241
129	Phenylalanine	NEG	HMDB0000159	63-91-2	C00079	Organic acids and derivatives	C9H11NO2	4.13321	2.09358	2.8815	5.04539	2.85583	3.39449	3.07959	3.52852	2.46094	3.05198	4.23331	2.85299	2.99386	4.19288	3.99078	2.27215	4.97556	3.69097
130	Betaine	POS	HMDB0000043	6915-17-9		Organic acids and derivatives	C5H12NO2	1.13587	0.526439	0.911876	10.2229	7.20256	3.53949	0.206948	0.55772	0.29938	0.551062	0.528391	0.294878	2.00419	2.20659	1.09308	7.77362	6.75343	5.30087
131	Manninotriose	NEG	HMDB0247628			Carbohydrates	C18H32O16	0.353701	0.210353	0.326542	0.283546	0.560821	0.0775303	0.907554	0.536706	1.12897	0.817386	0.539903	0.988679	0.272346	0.239389	0.163465	0.740704	0.239082	0.348806
132	Malic acid	NEG	HMDB0000156	97-67-6	C00149	Organic acids and derivatives	C4H6O5	44.9924	45.5752	40.6595	31.7265	55.6087	21.2037	18.4214	23.2577	15.4364	22.9094	34.3014	36.933	13.0492	10.672	22.6344	28.1904	16.3325	46.4223
133	Turanose	NEG	HMDB0011740	547-25-1	C19636	Lipids and lipid-like molecules	C12H22O11	72.4744	81.0107	75.4775	56.6459	81.8227	49.9427	76.5595	69.6034	100.076	83.3274	98.9295	98.1583	55.705	62.6418	61.0001	39.9137	47.6414	43.8175
134	Palatinose (hydrate)	NEG				Carbohydrates	C12H22O11	72.5415	81.0857	75.5474	56.6983	81.8985	49.989	76.6304	69.6679	100.169	83.4046	99.0211	98.2493	55.7579	62.6998	60.8303	39.9507	47.6856	43.8581
135	2,2'-Iminodiacetic acid	NEG	HMDB0011753	142-73-4	C19911	Amino acids and Peptides	C4H7NO4	4.17319	3.43425	3.56757	3.1326	3.42724	4.63185	0.109237	1.49133	0.212176	0.407169	0.350355	0.0739826	1.34564	2.46851	4.40296	1.62731	2.00969	2.07319
136	Fructose 6-phosphate	NEG	HMDB0000124	643-13-0	C00085	Organic oxygen compounds	C6H13O9P	0.139409	0.205703	0.157934	0.0770018	0.177017	0.0970617	0.100597	0.180911	0.149193	0.300539	0.253844	0.378436	0.0131593	0.0126955	0.0279245	0.0393302	0.0085136	0.0374483
137	Fructose 2-phosphate	NEG	HMDB0006800		C03267	Organic oxygen compounds	C6H13O9P	0.139982	0.206568	0.156288	0.0773178	0.177743	0.0974601	0.10101	0.182313	0.149801	0.301773	0.254956	0.379989	0.0132133	0.0127476	0.0280392	0.0394917	0.00854855	0.037602
138	Glucose 6-phosphate	NEG	HMDB0001401	56-73-5	C00092	Organic oxygen compounds	C6H13O9P	0.138176	0.202721	0.154279	0.0763206	0.175451	0.0962033	0.0997075	0.178899	0.147869	0.29788	0.251677	0.375085	0.0130429	0.0125832	0.0276775	0.0389823	0.00843828	0.037117
139	Mannose 6-phosphate	NEG	HMDB0001078	3672-15-9	C00275	Organic oxygen compounds	C6H13O9P	0.139409	0.205703	0.157934	0.0770018	0.177017	0.0970617	0.100597	0.180911	0.149193	0.300539	0.253844	0.378436	0.0131593	0.0126955	0.0279245	0.0393302	0.0085136	0.0374483
140	Nicotiflorin	POS	HMDB0302426			Shikimates and Phenylpropanoids	C27H30O15	0.971991	1.22403	1.32	0.396205	0.92388	1.59626	2.43413	6.12853	4.59897	4.96288	4.15306	3.44432	0.645831	0.356814	1.60888	0.80912	1.46346	0.761002
141	5-Methoxysalicylic acid	NEG	HMDB0001868	2612-02-4		Benzenoids	C8H8O4	0.597651	1.75153	1.20695	0.0636486	0.265543	0.334209	1.16702	2.68105	3.49704	2.42952	4.0103	1.73381	0.395754	0.200982	0.477325	0.198477	0.51891	0.230352
142	2',4',6'-Trihydroxyacetophenone	NEG	HMDB0029644	480-66-0		Organic oxygen compounds	C8H8O4	0.593759	1.74012	1.19909	0.063234	0.263814	0.332032	1.15942	2.63673	3.46387	2.4137	3.98144	1.72252	0.393176	0.199673	0.474216	0.197184	0.51553	0.228852
143	Fructose 1-phosphate	NEG	HMDB0001076	15978-08-2	C01094	Organic oxygen compounds	C6H13O9P	0.139982	0.206568	0.156288	0.0773178	0.177743	0.0974601	0.10101	0.182313	0.149801	0.301773	0.254956	0.379989	0.0132133	0.0127476	0.0280392	0.0394917	0.00854855	0.037602
144	PC(18:1(9E)/18:1(9E))	POS	HMDB0000593	56782-46-8		Lipids and lipid-like molecules	C44H84NO8P	0.0624236	1.3504	1.43494	3.53316	0.069135	0.306894	2.74009	0.689717	0.0760565	4.90656	2.6356	1.47475	1.7086	1.52928	1.54595	1.94436	2.01194	1.90728
145	1-Myristoyl-sn-glycero-3-phosphocholine (LPC(14:0/0:0))	POS	HMDB0010379	20559-16-4		Lipids and lipid-like molecules	C22H46NO7P	0.0264449	0.00904508	0.0205986	0.0212865	0.00501674	0.00993198	0.0122053	0.026501	0.0155815	0.023919	0.0529981	0.0252159	0.00507678	0.00113457	0.0110096	0.0120036	0.0142909	0.00179783
146	Valpromide	POS	HMDB0259756			Organic acids and derivatives	C8H17NO	0.0435676	0.0655948	0.0615666	0.0740783	0.0502245	0.0750677	0.074123	0.0749405	0.0495625	0.0679171	0.0483705	0.0477858	0.0389019	0.0599473	0.0627853	0.0517101	0.0800646	0.078185
147	Isorhamnetin-3-O-glucoside	NEG	HMDB0302682			Shikimates and Phenylpropanoids	C22H22O12	0.00679968	0.0437332	0.0327683	0.089157	0.101326	4.92929e-05	0.026843	0.456997	0.0936258	0.086748	0.213382	0.251194	4.28753e-05	0.00400868	0.0243036	0.023584	0.0872132	0.02429
148	Rubrofusarin gentiobioside	NEG				Polyketides	C27H32O15	0.654213	1.23445	0.975325	1.87916	2.12562	2.42269	2.8607	2.86287	3.76086	4.95574	5.14135	5.17969	0.736068	0.165157	0.523263	1.03525	1.2066	1.68901
149	Phloroglucinaldehyde	NEG	HMDB0125090	487-70-7		Benzenoids	C7H6O4	0.0805565	0.0668678	0.0738626	0.0174236	0.0130288	0.0289203	0.013941	0.00545806	4.97107e-05	0.0256114	0.0374496	0.0434557	4.28753e-05	0.0424817	0.0953313	0.042285	0.0125785	0.0199502
150	ESCULETIN	NEG	HMDB0030819	305-01-1	C09263	Shikimates and Phenylpropanoids	C9H6O4	0.287343	0.0852231	0.174516	0.193031	0.199664	0.0875544	0.100219	0.414582	0.144286	0.0924074	0.278093	0.164902	0.0292792	0.0396348	0.0746383	0.0721792	0.266665	0.216304
151	2'-Deoxyguanosine 5'-monophosphate (dGMP)	NEG	HMDB0001044	902-04-5	C00362	Carbohydrates	C10H14N5O7P	0.353562	0.179785	0.201338	0.152889	0.133822	0.27263	0.0622819	0.320351	0.0938786	0.158505	0.299602	0.093438	0.0228348	0.0290584	0.122106	0.066248	0.0303067	0.0519133
152	Pyridoxine	POS	HMDB0000239	65-23-6	C00314	Organoheterocyclic compounds	C8H11NO3	106.964	140.462	137.306	79.4977	68.9701	75.0819	136.54	148.605	158.674	110.654	192.831	161.996	164.332	167.521	201.243	59.6193	55.1134	38.5215
153	alpha-Ketoglutaric acid (alpha-KG)	NEG	HMDB0000208	328-50-7	C00026	Fatty acids	C5H6O5	2.8245	2.60241	2.32917	1.65974	3.03252	2.37183	0.606171	0.499254	0.485037	1.52792	2.8026	1.08753	1.55342	1.56966	1.61566	1.61827	0.082441	1.35027
154	Acetylcholine	POS	HMDB0000895	51-84-3	C01996	Organic nitrogen compounds	C7H16NO2	0.419003	0.0700333	0.286546	0.487767	2.04172	0.221185	2.34114	1.47199	1.63613	2.21289	0.209608	4.86086	1.14617	4.0089	4.05842	2.68505	4.52506	2.76181
155	Choline	POS	HMDB0000097	62-49-7	C00114	Organic nitrogen compounds	C5H14NO	13.7255	13.1774	16.0392	18.4385	16.7838	16.9671	12.3046	17.007	16.4611	16.8558	15.4873	17.7864	15.6204	19.6964	20.5602	17.4064	13.8608	15.8515
156	Threonic acid	NEG	HMDB0000943	7306-96-9	C01620	Organic oxygen compounds	C4H8O5	4.89163	3.29391	4.17041	8.03811	13.7409	4.8695	3.17779	5.49804	8.21406	4.07166	7.48743	4.45315	3.04236	2.39287	4.08375	3.44875	6.67025	6.83364
157	Quinic acid	NEG	HMDB0003072	77-95-2	C00296	Organic oxygen compounds	C7H12O6	20.2111	25.4696	22.1061	16.9957	42.8168	32.5047	9.22232	23.3543	10.5275	13.2977	29.6279	15.1497	32.793	33.4748	31.6209	24.6297	16.4192	30.2461
158	4'-Hydroxy-3'-methylacetophenone	NEG	HMDB0059824			Organic oxygen compounds	C9H10O2	0.013063	0.0692105	0.00653017	0.12089	0.0302405	0.0201663	0.0238879	0.0861459	0.00464988	0.102372	0.050134	0.101123	0.0194653	0.0324731	0.0446845	0.012913	0.018514	0.0260991
159	2,5-Dihydroxyacetophenone	NEG	HMDB0032629	490-78-8		Organic oxygen compounds	C8H8O3	0.0396933	0.0610993	0.0823609	0.015423	0.137776	0.114819	0.0724746	0.0854442	0.193633	0.176207	0.791873	0.0957996	0.104522	0.0996713	4.81472e-05	0.0821851	0.118649	0.0387239
160	Mannose 1-phosphate	NEG	HMDB0006330	27251-84-9	C00636	Organic oxygen compounds	C6H13O9P	0.139409	0.205703	0.157934	0.0770018	0.177017	0.0970617	0.100597	0.180911	0.149193	0.300539	0.253844	0.378436	0.0131593	0.0126955	0.0279245	0.0393302	0.0085136	0.0374483
161	Traumatic acid	NEG	HMDB0000933	6402-36-4	C16308	Lipids and lipid-like molecules	C12H20O4	26.9432	17.5342	20.4491	114.508	17.7958	27.6327	54.6399	44.2684	72.4037	70.3842	166.472	157.764	136.326	99.9698	143.629	126.542	113.807	72.7866
162	Rosavin	NEG	HMDB0257308			Lipids and lipid-like molecules	C20H28O10	0.289613	0.329616	0.359348	0.247664	0.193239	0.152113	0.713317	0.618398	0.557625	0.613271	0.58883	0.358665	0.443355	0.463506	0.179891	0.34877	0.604455	0.301938
163	Tryptophan	POS	HMDB0030396	73-22-3	C00078	Amino acids and Peptides	C11H12N2O2	0.403013	0.366662	0.662702	2.01659	3.24621	1.62961	1.29977	0.708906	0.717068	0.65886	0.792065	1.08868	0.212198	0.52833	0.599553	1.24158	3.03678	2.62075
164	3,5-Dihydroxybenzoic acid	NEG	HMDB0013677	99-10-5		Benzenoids	C7H6O4	0.384242	0.138026	0.118417	0.0216744	6.4791e-05	0.0576302	0.137923	0.877324	0.258439	0.6533	1.15441	0.316865	0.378102	0.492678	0.142566	0.05476	0.0781879	0.0209733
165	Citric acid	NEG	HMDB0000094	77-92-9	C00158	Organic acids and derivatives	C6H8O7	20.8053	38.4602	24.6529	32.9129	68.1281	8.66273	15.9465	14.468	17.6908	22.7813	23.9663	14.9477	5.36393	3.50841	8.31982	28.7448	18.8466	34.2193
166	Metronidazole acetic acid	POS	HMDB0244289			Organic acids and derivatives	C6H7N3O4	0.0129767	0.00425582	3.00552e-05	0.007861	0.00749916	2.77756e-05	0.00218366	0.0532029	2.88752e-05	0.00943426	0.010943	0.00576318	0.0189776	0.0124252	0.0247749	0.0111445	0.0117505	0.0281863
167	2,6-Dihydroxybenzoic acid	NEG	HMDB0013676	303-07-1		Benzenoids	C7H6O4	0.0805565	0.0668678	0.0738626	0.0174236	0.0130288	0.0289203	0.013941	0.00545806	4.97107e-05	0.0256114	0.0374496	0.0434557	4.28753e-05	0.0424817	0.0953313	0.042285	0.0125785	0.0199502
168	Adenosine monophosphate (AMP)	NEG	HMDB0000045	61-19-8	C00020	Carbohydrates	C10H14N5O7P	0.358259	0.172053	0.201021	0.149085	0.129873	0.272267	0.0616384	0.318923	0.0929082	0.156996	0.304654	0.0925728	0.0225993	0.0287582	0.117521	0.0654939	0.0299935	0.0513626
169	4-Hydroxyisoleucine	NEG	HMDB0029449	781658-23-9	C20802	Organic acids and derivatives	C6H13NO3	5.21958e-05	4.71748e-05	4.70736e-05	5.71782e-05	6.4791e-05	4.92929e-05	4.53375e-05	1.70797	0.486914	5.11689e-05	1.66848	5.68276e-05	2.53639	3.26716	3.97654	4.30912e-05	5.139e-05	5.27252e-05
170	6-Hydroxynorleucine	NEG		6033-32-5		Organic acids and derivatives	C6H13NO3	5.21958e-05	4.71748e-05	4.70736e-05	5.71782e-05	6.4791e-05	4.92929e-05	4.53375e-05	1.77621	0.507633	5.11689e-05	1.73948	5.68276e-05	2.64432	3.40618	4.14574	4.30912e-05	5.139e-05	5.27252e-05
171	Eicosapentaenoic acid	NEG	HMDB0001999	10417-94-4	C06428	Lipids and lipid-like molecules	C20H30O2	9.53096	2.09722	4.09957	0.703039	0.916429	1.86438	6.04802	2.71687	2.20091	3.12633	5.13571	3.00095	4.82158	5.64032	1.69377	6.94038	5.58338	5.7659
172	3-Hydroxydecanoic acid	NEG	HMDB0002203	19526-23-9		Organic acids and derivatives	C10H20O3	0.132967	0.196073	0.166823	0.122697	0.183958	0.0726577	0.146618	0.2971	0.176083	0.120631	0.172386	0.183718	0.19084	0.237003	0.151073	0.0585361	0.111879	0.162232
173	Myrislignan	NEG				Shikimates and Phenylpropanoids	C21H26O6	0.449721	0.385786	0.392648	1.46953	0.336419	0.230865	0.156648	1.25829	0.192519	0.191806	1.12651	0.619047	0.803278	1.76624	1.0565	1.02564	2.5403	3.29723
174	Azelaic acid	NEG	HMDB0000784	123-99-9	C08261	Lipids and lipid-like molecules	C9H16O4	7.89165	4.15477	5.8151	18.5415	5.43	10.8361	1.28574	4.04161	1.34555	2.4672	13.1201	3.75073	14.332	8.54445	4.51059	6.49572	12.0804	16.3616
175	Androsin	NEG				Organic oxygen compounds	C15H20O8	0.203738	0.389683	0.304199	0.631178	1.6041	0.93841	1.56836	0.285457	1.52851	0.841456	1.52082	1.73247	0.362347	0.642777	0.881838	0.809521	0.799501	0.87892
176	Sarcosine	POS	HMDB0000271	107-97-1	C00213	Organic acids and derivatives	C3H7NO2	0.0973585	0.12206	0.135111	0.348236	0.143694	0.254546	0.261453	0.568276	0.211617	0.312123	0.308832	0.222898	0.373272	0.256774	0.306959	0.409391	0.273543	0.306215
177	Glycerophosphocholine	POS	HMDB0000086	28319-77-9	C00670	Lipids and lipid-like molecules	C8H20NO6P	0.0491508	0.0269348	0.0292031	0.332174	0.0951716	0.185848	0.00534944	0.0513848	0.0258815	0.00703224	0.0559967	0.00652656	0.106111	0.0176373	0.0416591	0.0552038	0.0317286	0.0976798
178	2-Hydroxyhexanedioic acid	NEG	HMDB0000321	18294-85-4	C02360	Fatty acids	C6H10O5	0.230943	0.212832	0.193907	0.249818	0.294483	0.16518	0.521645	0.348974	1.05287	0.757758	0.5256	0.37557	0.703149	0.744482	0.682612	0.243102	0.187113	0.332815
179	2,6-Dimethyl-4-hydroxybenzaldehyde	NEG		70547-87-4		Organic oxygen compounds	C9H10O2	0.0134893	0.0714687	0.00674324	0.124834	0.0312272	0.0208243	0.0246673	0.0889567	0.0048016	0.105712	0.0517698	0.104422	0.0201004	0.0335327	0.0461425	0.0133343	0.0191181	0.0269506
180	4′-Hydroxy-2′-methylacetophenone	NEG				Organic oxygen compounds	C9H10O2	0.0144653	0.07664	0.00723116	0.133867	0.0334868	0.0223311	0.0264522	0.0953934	0.00514903	0.113361	0.0555158	0.111978	0.0215548	0.035959	0.0494813	0.0142992	0.0205014	0.0289007
181	4-Ethoxybenzoic acid	NEG		619-86-3		Benzenoids	C9H10O3	5.21958e-05	4.71748e-05	0.0102277	0.0166882	6.4791e-05	0.0180793	0.0825748	0.0195805	0.0372618	0.174882	0.360935	0.0808471	0.0445323	0.0488545	4.81472e-05	0.0428385	5.139e-05	5.27252e-05
182	Cassiaside C	NEG	HMDB0038550	119170-52-4		Organoheterocyclic compounds	C27H32O15	0.655268	1.23644	0.976897	1.88219	2.12905	2.42705	2.86781	2.87147	3.76692	4.96373	5.14964	5.18803	0.737255	0.165423	0.524106	1.03692	1.20854	1.69173
183	Rosarin	NEG				Shikimates and Phenylpropanoids	C20H28O10	0.287295	0.326977	0.356471	0.245681	0.191692	0.150895	0.707607	0.613448	0.553161	0.608362	0.584117	0.355794	0.439806	0.459796	0.178452	0.345978	0.599617	0.299521
184	Heptadecanoic acid	NEG	HMDB0002259	506-12-7		Lipids and lipid-like molecules	C17H34O2	0.21012	0.203806	0.109591	0.119005	0.148988	0.403404	0.00453652	0.099333	0.00401463	0.0405825	0.166666	0.0555986	0.0206747	0.0874545	0.0105548	0.0076056	0.107382	0.152484
185	Palmitic acid	NEG	HMDB0000220	57-10-3	C00249	Lipids and lipid-like molecules	C16H32O2	23.1465	12.2648	6.35137	6.57299	28.5115	18.3167	0.868566	2.62205	6.96154	1.81285	7.65142	2.60803	6.41249	5.559	2.977	7.82547	12.7975	11.7326
186	trans-2-Octenoic acid	NEG	HMDB0001568	1871-67-6		Lipids and lipid-like molecules	C8H14O2	0.132602	0.0803991	0.105724	0.173744	0.0902011	0.196773	0.0208286	0.0513808	0.033162	0.0468481	0.19016	0.0994091	0.147442	0.105607	0.0606494	0.0966247	0.132604	0.202031
187	Tetrahydrocortisone	NEG	HMDB0000903	53-05-4		Lipids and lipid-like molecules	C21H32O5	0.689393	0.146318	0.549243	1.89136	0.295441	1.04484	0.0107974	0.253927	0.0055118	0.0143933	1.4835	0.189999	0.696621	0.126726	0.421507	0.508324	0.731315	1.79404
188	Butyllactate	NEG	HMDB0040254	138-22-7		Organic acids and derivatives	C7H14O3	0.499506	0.0691865	0.192902	0.0942279	0.0760026	0.0702097	0.00701428	0.0515178	0.241603	0.0514468	0.0935121	0.00266553	0.0595032	0.127695	0.0788587	0.019366	0.0362529	0.0367525
189	3,5-Dihydroxyacetophenone	NEG	HMDB0029662	51863-60-6		Organic oxygen compounds	C8H8O3	0.498185	0.186593	0.382327	0.0918793	0.42784	0.33304	0.0436492	0.120904	0.291583	0.179472	0.384473	0.132352	0.388884	0.362258	0.356102	0.147797	0.0463405	0.0595024
190	Rutin	NEG	HMDB0003249	153-18-4	C05625	Phenylpropanoids and polyketides	C27H30O16	0.238956	0.219896	0.217313	0.639836	0.553147	0.56585	0.990218	0.468043	2.46305	0.691749	0.30005	1.57931	0.195315	0.134775	0.145271	0.418597	1.4474	1.15719
191	Val-Ile	POS	HMDB0029130	20556-14-3		Organic acids and derivatives	C11H22N2O3	0.0410123	0.0152059	0.0350973	0.052172	0.0367713	0.0326713	0.0412834	0.0821426	0.0762875	0.0393291	0.0759394	0.0323151	0.0389842	0.0438083	0.0121084	0.0352024	0.0508704	0.0263328
192	Inosine	NEG	HMDB0000195	58-63-9	C00294	Nucleosides, nucleotides, and analogues	C10H12N4O5	0.144617	0.0933748	0.10431	0.309108	0.17705	0.14286	0.147886	0.160029	0.131912	0.257808	0.171506	0.1173	0.209513	0.514501	0.407013	0.228375	0.321548	0.35762
193	Thr-Leu	POS	HMDB0259044			Organic acids and derivatives	C10H20N2O4	0.0239186	0.0135687	0.0222022	0.0311906	0.0202256	0.0244295	0.025675	0.0463495	0.0797933	0.0568239	0.0461742	0.0270523	0.0368894	0.0237293	0.0581005	0.0838064	0.0510335	0.0283801
194	Arginine	POS	HMDB0000517	74-79-3	C00062	Amino acids and Peptides	C6H14N4O2	5.32352	0.241063	3.48373	0.185918	2.87016e-05	9.68716	0.00913853	10.1144	0.00305518	0.00538737	0.0136508	0.0121109	0.140853	0.111026	0.099933	0.409694	4.71271	2.03027
195	Sucrose	POS	HMDB0000258	57-50-1	C00089	Organic oxygen compounds	C12H22O11	1.32562	1.28	1.28751	0.650261	1.00066	0.994051	1.1135	0.721236	1.19798	1.07926	1.05079	0.779371	1.6206	1.48748	1.46161	0.815392	0.477509	0.679365
196	Uridine	NEG	HMDB0000296	58-96-8	C00299	Nucleosides, nucleotides, and analogues	C9H12N2O6	0.548404	0.23734	0.477434	0.935528	0.634207	0.455271	0.254936	0.371702	0.364154	0.584267	0.889712	0.315038	0.887201	1.35112	1.14385	0.83868	0.925106	0.780153
197	Valine	NEG	HMDB0000883	72-18-4	C00183	Amino acids and Peptides	C5H11NO2	2.80634	1.78019	2.0892	4.87031	2.02903	2.094	0.701679	2.64193	0.9179	0.914886	2.26474	0.879665	2.55092	2.06925	2.14692	1.69925	2.74515	2.27378
198	Homoserine	NEG	HMDB0000719	672-15-1	C00263	Amino acids and Peptides	C4H9NO3	0.462093	0.421364	0.428025	1.14132	0.785796	0.867301	0.522809	0.671177	0.70389	0.559164	0.63251	0.495643	0.55262	0.527372	0.663868	0.652601	0.634538	0.666526
199	Ala-Gly	NEG	HMDB0006899	687-69-4		Organic acids and derivatives	C5H10N2O3	0.898434	0.504731	0.528381	2.13993	0.660706	1.69587	0.136654	1.56534	0.0994112	0.361155	0.240265	0.0726231	2.04006	1.51764	2.27906	0.766584	2.11698	1.57703
200	2'-Hydroxy-4'-methylacetophenone	NEG				Organic oxygen compounds	C9H10O2	0.0134893	0.0714687	0.00674324	0.124834	0.0312272	0.0208243	0.0246673	0.0889567	0.0048016	0.105712	0.0517698	0.104422	0.0201004	0.0335327	0.0461425	0.0133343	0.0191181	0.0269506
201	Caplamin	NEG	HMDB0001901	60-32-2	C02378	Fatty acids	C6H13NO2	1.15703	1.03183	1.12656	1.73624	1.35095	0.821543	1.3257	1.53831	1.21562	1.19674	1.5514	1.13518	1.29591	1.55646	1.47484	0.996678	1.60015	1.36103
202	Hypoxanthine	POS	HMDB0000157	68-94-0	C00262	Organoheterocyclic compounds	C5H4N4O	0.0238301	0.0099862	0.0199977	0.0563873	0.0197808	0.0163805	2.69006e-05	0.0126092	2.88752e-05	0.0323606	0.03505	0.0103675	0.0552356	0.125031	0.112702	0.043946	0.0509067	0.0465884
203	Norepinephrine	POS	HMDB0000216	51-41-2	C00547	Benzenoids	C8H11NO3	107.501	141.214	137.998	79.897	69.3165	75.459	137.149	150.431	156.977	111.21	193.799	162.809	165.133	168.303	202.253	59.9188	55.3903	38.715
204	3',4'-Dihydroxyacetophenone	NEG	HMDB0029661	1197-09-7	C10675	Organic oxygen compounds	C8H8O3	0.498185	0.186593	0.382327	0.0918793	0.42784	0.33304	0.0436492	0.120904	0.291583	0.179472	0.384473	0.132352	0.388884	0.362258	0.356102	0.147797	0.0463405	0.0595024
205	4-(Methylamino)butanoic acid	NEG		1119-48-8	C15987	Amino acids and Peptides	C5H11NO2	2.82737	1.79355	2.10488	4.90685	2.04426	2.10971	0.706943	2.66175	0.924787	0.92175	2.28173	0.886265	2.57006	2.08477	2.16303	1.712	2.76574	2.29084
206	3-Hydroxycinnamic acid	NEG	HMDB0001713	14755-02-3	C12621	Shikimates and Phenylpropanoids	C9H8O3	0.190197	0.0816243	0.15216	0.426418	0.543623	0.889304	1.31829	0.388507	0.915712	2.29286	3.0978	3.89283	1.04063	0.790516	0.636294	4.05103	4.1491	1.11592
207	Terephthalic-Acid	NEG	HMDB0002428	100-21-0	C06337	Shikimates and Phenylpropanoids	C8H6O4	0.990455	1.28929	0.782634	1.63447	1.75236	0.790503	0.853029	0.86065	0.931648	1.22937	0.859784	1.32516	0.86609	0.840415	1.53124	0.809911	0.761937	1.09293
208	Baimaside	POS				Shikimates and Phenylpropanoids	C27H30O17	0.0151887	0.0880997	0.057683	0.0148074	0.0256083	0.0429929	0.0777561	0.271404	0.19126	0.141369	0.063205	0.0508524	0.00987251	0.00555656	0.0322484	0.017202	0.052724	0.0268149
209	Acetylleucine	NEG	HMDB0011756	1188-21-2	C02710	Fatty acids	C8H15NO3	0.0385932	0.0862093	0.033212	0.209231	0.0835461	0.110941	0.0254878	0.03522	0.0569045	0.050828	0.0390142	0.00581431	0.0831024	0.0818784	0.0953034	0.0805882	0.0599017	0.0951869
210	Scopolin	NEG	HMDB0303366			Phenylpropanoids and polyketides	C16H18O9	662.093	430.312	509.056	419.936	423.405	196.063	602.941	1169.91	779.207	627.684	1028.79	1535.37	98.0797	132.195	265.565	116.914	573.622	768.831
211	Magnolioside	NEG				Shikimates and Phenylpropanoids	C16H18O9	658.152	427.771	506.05	417.456	420.905	194.905	604.369	1163	768.586	623.976	1038.86	1526.31	97.5006	131.414	263.997	116.223	570.234	764.291
212	5-Oxo-L-prolyl-L-proline	NEG		7652-89-3		Organic acids and derivatives	C10H14N2O4	0.0797886	0.0489526	0.0535114	0.201531	0.114685	0.134631	0.0668811	0.119346	0.209109	0.388495	0.146854	0.144871	0.330286	0.44171	0.598855	0.0891042	0.0895242	0.104543
213	Glycerophosphoethanolamine	NEG	HMDB0059660		C01233	Lipids and lipid-like molecules	C5H14NO6P	0.0782308	0.0404216	0.05069	0.511926	0.103219	0.184595	0.0289942	0.0572522	0.0475534	0.0301435	0.23508	0.0859844	0.0740238	0.0158523	0.0499636	0.0505399	0.103426	0.128274
214	6-Hydroxycoumarin	NEG				Shikimates and Phenylpropanoids	C9H6O3	1.01392	0.851966	0.897727	0.555344	1.32944	0.738745	2.24538	1.24617	1.39601	1.52648	1.55202	5.26787	1.06898	1.04601	1.04964	0.930489	1.14766	0.998382
215	4-(dimethylamino)butanoate	NEG		693-11-8		Lipids and lipid-like molecules	C6H13NO2	1.16631	1.03817	1.12957	1.74693	1.35925	0.835844	1.3422	1.54787	1.22317	1.21037	1.56535	1.1423	1.29429	1.56603	1.48416	1.00329	1.60999	1.34443
216	Valnoctamide	POS	HMDB0259753			Lipids and lipid-like molecules	C8H17NO	0.0455001	0.0678314	0.0771235	0.0672578	0.0506964	0.0757839	0.0659193	0.0661243	0.0504644	0.0595153	0.0431244	0.0467807	0.041925	0.0645842	0.0559374	0.0484756	0.0783763	0.0840206
217	5-Aminopentanoic acid	NEG	HMDB0003355	660-88-8	C00431	Organic acids and derivatives	C5H11NO2	2.82737	1.79355	2.10488	4.90685	2.04426	2.10971	0.706943	2.66175	0.924787	0.92175	2.28173	0.886265	2.57006	2.08477	2.16303	1.712	2.76574	2.29084
218	Isosteviol	NEG				Terpenoids	C20H30O3	0.208785	0.0434169	0.112064	0.0106149	0.15197	0.0576153	0.243525	0.11005	0.0482118	0.147906	0.090667	0.143811	0.207705	0.313026	0.223316	0.4213	0.479802	0.326275
219	12-Hydroxydodecanoic acid	NEG	HMDB0002059	505-95-3	C08317	Organic acids and derivatives	C12H24O3	0.117704	0.0816088	0.140543	0.0659412	0.00815296	0.0276778	0.117546	0.744696	0.225529	0.314528	0.622208	0.20636	0.186631	0.310786	0.372506	0.0927111	0.137687	0.0277804
220	2-Methylbenzoic acid	NEG	HMDB0002340	118-90-1	C07215	Benzenoids	C8H8O2	0.389994	0.2606	0.269126	0.228187	0.319053	0.200717	0.21085	0.282282	0.223996	0.255158	0.306173	0.322518	0.19253	0.247928	0.212836	0.164317	1.28078	0.253137
221	Methyl caffeate	NEG				Shikimates and Phenylpropanoids	C10H10O4	2.844	0.995368	2.42976	0.67492	0.921055	0.722015	2.64411	4.82475	5.27291	2.16886	5.16249	4.35041	0.173816	0.2934	0.266323	0.497755	2.76707	1.41589
222	Pinoresinol Diglucoside	NEG				Shikimates and Phenylpropanoids	C32H42O16	3.078	6.43625	4.80377	4.19156	2.77005	2.71021	8.31389	2.44317	6.41896	2.48456	4.1975	2.82736	5.21829	5.77277	5.33741	4.43726	4.28644	8.84879
223	Biopterin	POS	HMDB0000468	22150-76-1	C06313	Organoheterocyclic compounds	C9H11N5O3	0.0608038	0.103065	0.0784505	0.0668656	0.0840531	0.0312337	0.0718107	0.179525	0.0757505	0.0827247	0.0837642	0.108157	0.0450975	0.0407932	0.0658029	0.137629	0.130018	0.108048
224	Isobutyrylglycine	NEG	HMDB0000730	15926-18-8		Organic acids and derivatives	C6H11NO3	0.128305	0.0134024	0.0726334	0.108783	0.0988493	0.0848657	0.0475865	0.101697	0.0323689	0.0799603	0.0735105	0.0292267	0.116825	0.0613455	0.0770612	0.10702	0.0431946	0.0290608
225	Glutamate	POS	HMDB0000148	56-86-0	C00025	Amino acids and Peptides	C5H9NO4	0.829083	0.792065	0.869104	1.08069	1.12431	1.11885	0.0865745	0.275402	0.159237	0.25711	0.15662	0.15143	0.25893	0.338078	0.318102	0.768476	0.539371	0.762653
226	9-Methyluric acid	POS	HMDB0001973	55441-71-9		Organoheterocyclic compounds	C6H6N4O3	0.642342	1.24199	0.708258	1.04359	1.23843	0.701978	0.572301	0.412358	0.43144	0.620048	0.688475	0.237965	0.405493	0.7725	0.623652	0.990006	0.75405	1.24066
227	Ethoxyacetic acid	NEG	HMDB0031212	627-03-2		Organic acids and derivatives	C4H8O3	0.478301	0.450131	0.409982	0.462925	0.443882	0.693462	1.60705	0.42694	0.547691	0.739189	0.266866	0.243967	0.245615	0.340864	0.335045	0.35928	0.360351	0.46945
228	Quercetin 3-gentiobioside	POS	HMDB0301692	117-39-5		Shikimates and Phenylpropanoids	C27H30O17	0.0151887	0.0880997	0.057683	0.0148074	0.0256083	0.0429929	0.0777561	0.271404	0.19126	0.141369	0.063205	0.0508524	0.00987251	0.00555656	0.0322484	0.017202	0.052724	0.0268149
229	4-Acetamidobutyric acid	NEG	HMDB0003681	3025-96-5	C02946	Fatty acids	C6H11NO3	0.128305	0.0134024	0.0726334	0.108783	0.0988493	0.0848657	0.0475865	0.101697	0.0323689	0.0799603	0.0735105	0.0292267	0.116825	0.0613455	0.0770612	0.10702	0.0431946	0.0290608
230	3-Methyluric acid	POS	HMDB0001970	605-99-2		Organoheterocyclic compounds	C6H6N4O3	0.622312	1.28943	0.686671	1.08345	1.28573	0.728821	0.594152	0.428105	0.447913	0.643723	0.667441	0.247051	0.420975	0.807847	0.728334	1.02782	0.78285	1.28804
231	2-Hydroxypalmitic acid	NEG	HMDB0031057	764-67-0		Fatty acids	C16H32O3	0.893235	0.443204	0.238298	0.141464	0.684428	0.262568	4.55863	0.177418	0.241972	1.64967	2.93982	0.310735	2.65151	2.61462	0.554646	0.968908	0.300708	0.280087
232	cis-Jasmone	POS	HMDB0035601	488-10-8	C08490	Fatty acids	C11H16O	0.0410285	0.0312358	0.0410655	0.0641114	0.038077	0.0142612	0.0247972	0.0265381	0.0319684	0.029211	0.0435603	0.0225329	0.047833	0.0424454	0.0586174	0.0642454	0.0561282	0.0766148
233	Indole-3-carboxaldehyde	NEG	HMDB0029737	487-89-8	C08493	Organoheterocyclic compounds	C9H7NO	0.0354404	0.0164632	0.0232147	0.0704455	0.113642	0.0593874	0.0206	0.0259912	0.0156607	0.0400514	0.0412607	0.0145088	0.0502613	0.0611519	0.0302265	0.0634382	0.0335552	0.067303
234	4-Methylquinolin-2-ol	POS		607-66-9		Organoheterocyclic compounds	C10H9NO	0.0643623	0.0313561	0.047929	0.00307423	0.00419481	0.0070119	0.0284139	0.0624626	0.0412101	0.0795897	0.0703718	0.0531141	0.0362743	0.0249244	0.00202209	0.00107525	0.00428903	0.00304241
235	Helicin	NEG				Shikimates and Phenylpropanoids	C13H16O7	0.286933	0.235124	0.311754	5.71782e-05	6.4791e-05	0.0417407	0.0117021	0.115462	0.132929	0.537261	0.537312	0.159619	0.167314	0.11691	0.0435118	4.30912e-05	5.139e-05	5.27252e-05
236	Pyroglutamic acid	POS	HMDB0000267	98-79-3	C01879	Organic acids and derivatives	C5H7NO3	0.392636	0.418801	0.468847	0.844313	0.544101	0.839759	0.056743	0.259604	0.109917	0.145293	0.0876027	0.0399671	0.377767	0.259881	0.17622	0.443461	0.572896	0.888217
237	Uridine diphosphate glucose (UDP-glucose)	NEG	HMDB0000286	133-89-1	C00029	Carbohydrates	C15H24N2O17P2	0.213727	0.232765	0.244793	0.21898	0.218821	0.2623	0.118879	0.299808	0.206581	0.225243	0.271154	0.423151	0.016531	0.0255032	0.150221	0.0903535	0.0128649	0.127882
238	7-Hydroxy-4H-chromen-4-one	NEG				Polyketides	C9H6O3	0.98261	0.82566	0.870008	0.538196	1.28839	0.715935	2.17591	1.20681	1.3529	1.47973	1.54022	5.10521	1.03597	1.01371	1.01723	0.901758	1.11222	0.967554
239	PC(18:1(9Z)/18:1(9Z))	POS	HMDB0000593	4235-95-4		Lipids and lipid-like molecules	C44H84NO8P	0.0565319	1.22295	1.29951	3.19969	0.0626099	0.277928	2.43605	0.62462	0.0688781	4.44347	2.38684	1.33555	1.56963	1.38494	1.40004	1.76086	1.82205	1.72727
240	Stearic acid	NEG	HMDB0000827	57-11-4	C01530	Lipids and lipid-like molecules	C18H36O2	2.54568	0.9863	0.987083	0.786988	4.06284	3.78167	0.143457	0.221182	0.162986	0.223911	0.712859	0.248141	0.388831	0.574855	0.312138	0.409285	2.25869	0.933367
241	Prostaglandin B2 (PGB2)	NEG	HMDB0004236	13367-85-6	C05954	Fatty acids	C20H30O4	1.29907	0.264279	0.619169	0.445512	0.309202	0.413483	1.40709	0.81859	0.291718	0.744963	0.54293	0.847679	1.14106	0.993069	0.743694	1.38254	1.26726	1.0761
242	Lapachol	NEG	HMDB0253978			Benzenoids	C15H14O3	0.129997	0.0709668	0.0905752	0.207574	0.194262	0.102261	0.19911	0.0921966	0.476009	0.20525	0.216068	0.0981156	0.110401	0.201956	0.177165	0.152212	0.143513	0.179015
243	3,5-Dimethoxycinnamic acid	NEG		16909-11-8		Phenylpropanoids and polyketides	C11H12O4	0.563352	0.324362	0.525637	0.380335	0.353597	0.115355	0.611892	2.20508	0.790821	1.09831	0.75076	1.01583	0.136498	0.388784	0.582347	0.477364	2.83255	1.16238
244	(1-Hydroxycyclohexyl)acetic acid	NEG		14399-63-4		Organic oxygen compounds	C8H14O3	0.770835	0.170483	0.195096	0.707317	0.21734	0.68935	0.283448	0.482683	0.596281	0.369068	0.752503	1.03623	0.379524	0.773076	0.35333	0.332881	1.08415	0.707406
245	5-Oxooctanoic acid	NEG	HMDB0341004			Lipids and lipid-like molecules	C8H14O3	0.777756	0.172014	0.196848	0.713668	0.219292	0.695539	0.285993	0.488749	0.601635	0.372382	0.759255	1.04553	0.382932	0.780018	0.356502	0.335869	1.09389	0.713758
246	Chlorogenic acid	POS	HMDB0003164	202650-88-2	C00852	Organic oxygen compounds	C16H18O9	0.0932012	0.0660212	0.0962223	0.0278988	0.025461	0.00665571	0.197972	0.202085	0.124307	0.0871543	0.0698148	0.219861	0.00349177	0.0094182	0.021776	0.00761477	0.0483033	0.0743908
247	N-Acetylgalactosamine	NEG	HMDB0000212	1811-31-0	C01074	Organic oxygen compounds	C8H15NO6	0.0648997	0.0692851	0.0907413	0.0743736	0.0664391	0.137111	0.378759	0.0938869	0.254156	0.272245	0.129846	0.307849	0.161764	0.16639	0.161216	0.0648537	0.0409799	0.034668
248	2-Aminoadipic acid	NEG	HMDB0302754			Organic acids and derivatives	C6H11NO4	0.65946	0.395382	0.510327	0.963921	0.849205	0.337217	0.902568	0.598734	2.60753	3.4571	2.43284	2.096	1.3776	1.42277	2.62822	0.715531	0.709363	0.80036
249	UDP-galactose	NEG	HMDB0000302	2956-16-3	C00052	Nucleosides, nucleotides, and analogues	C15H24N2O17P2	0.213727	0.232765	0.244793	0.21898	0.218821	0.2623	0.118879	0.299808	0.206581	0.225243	0.271154	0.423151	0.016531	0.0255032	0.150221	0.0903535	0.0128649	0.127882
250	Nordeoxycholic acid	NEG	HMDB0304947			Lipids and lipid-like molecules	C23H38O4	0.0264138	4.71748e-05	0.00627762	0.416574	0.102881	0.0672543	0.00462307	4.76686e-05	4.97107e-05	5.11689e-05	0.04911	0.0358217	0.0563868	0.00350543	0.0233002	0.0338173	0.113724	0.27262
251	Toosendanin	NEG	HMDB0259107			Lipids and lipid-like molecules	C30H38O11	0.185843	0.489703	0.361459	5.71782e-05	0.00656622	0.0241529	0.256345	0.877862	0.0928737	0.102685	0.829745	0.195335	0.883808	0.220712	2.73661	0.0215285	5.139e-05	0.00798367
252	N-Acetyltryptophan	NEG	HMDB0013713	1218-34-4		Organic acids and derivatives	C13H14N2O3	0.611875	0.437668	0.476761	0.615619	1.53921	0.853342	2.93436	0.773083	0.98699	0.56999	0.306996	0.713756	0.195861	0.338449	0.35793	0.270497	0.292183	0.604271
253	Hydroxyisocaproic acid	NEG	HMDB0000746	13748-90-8		Lipids and lipid-like molecules	C6H12O3	5.21958e-05	4.71748e-05	4.70736e-05	5.71782e-05	6.4791e-05	4.92929e-05	0.211528	0.00996035	0.194508	0.270362	0.361945	0.0706652	0.147438	4.57175e-05	4.81472e-05	4.30912e-05	0.00946909	5.27252e-05
254	2',6'-Dihydroxyacetophenone	NEG	HMDB0029660	699-83-2		Organic oxygen compounds	C8H8O3	0.0391454	0.0607324	0.081224	0.0152101	0.135874	0.113234	0.0712749	0.0842648	0.19096	0.173775	0.780942	0.0944773	0.103079	0.0982955	4.81472e-05	0.0810507	0.117011	0.0381894
255	Levonordefrin	NEG	HMDB0015652	829-74-3	C11768	Benzenoids	C9H13NO3	4.13321	2.09358	2.8815	5.04539	2.85583	3.39449	3.07959	3.52852	2.46094	3.05198	4.23331	2.85299	2.99386	4.19288	3.99078	2.27215	4.97556	3.69097
256	Isomaltose	NEG	HMDB0002923	37169-69-0		Organic oxygen compounds	C12H22O11	72.4744	81.0107	75.4775	56.6459	81.8227	49.9427	76.5595	69.6034	100.076	83.3274	98.9295	98.1583	55.705	62.6418	61.0001	39.9137	47.6414	43.8175
257	Trehalose	POS	HMDB0000975	99-20-7	C01083	Organic oxygen compounds	C12H22O11	1.34559	1.29927	1.3069	0.660483	1.01573	1.00367	1.13028	0.748736	1.21606	1.09591	1.06662	0.771702	1.645	1.50989	1.48363	0.832065	0.484751	0.696323
258	N-Acetylglucosamine	NEG	HMDB0062641	7512-17-6	C00140	Carbohydrates	C8H15NO6	0.0642397	0.0685806	0.0898186	0.0736173	0.0657635	0.135717	0.374908	0.0929322	0.251572	0.269477	0.128525	0.304721	0.160119	0.164698	0.159577	0.0641943	0.0405632	0.0343154
259	Oleic acid	NEG	HMDB0000207	112-80-1	C00712	Lipids and lipid-like molecules	C18H34O2	0.36075	0.398932	0.426005	0.588088	0.286885	0.378496	0.226183	0.253457	0.143823	0.364455	0.774676	0.39159	0.371764	0.621264	0.386933	0.54412	0.352502	0.447133
260	trans-Vaccenic acid	NEG	HMDB0003231	693-72-1	C08367	Fatty acids	C18H34O2	0.364872	0.405088	0.430506	0.594795	0.285987	0.382657	0.228635	0.25703	0.145402	0.365987	0.783179	0.390146	0.381946	0.628083	0.388781	0.550092	0.354626	0.454296
261	Gypsogenin-3-O-glucuronide	NEG				Lipids and lipid-like molecules	C37H56O10	0.152852	0.18173	0.168802	5.71782e-05	0.0371827	0.0060722	0.37234	0.247723	0.354983	0.34512	0.226364	0.21979	0.00366813	0.00713366	0.197258	0.00926064	5.139e-05	5.27252e-05
262	21-Deoxycortisol	NEG	HMDB0004030	641-77-0	C05497	Lipids and lipid-like molecules	C21H30O4	0.583878	0.0903352	0.269874	0.170023	0.301518	0.353566	0.00307523	0.164662	0.046561	0.0344816	0.539093	0.0701603	0.148978	0.127434	0.0938249	0.15879	0.121482	0.101203
263	Cridanimod	POS	HMDB0246234			Organoheterocyclic compounds	C15H11NO3	0.00642998	0.00508507	0.00494874	0.00243376	0.00605699	0.00691604	0.00440195	0.00716493	0.00369514	0.00540981	0.00497164	0.0101988	0.00481337	0.00493891	0.00250279	0.00397388	0.00165958	0.00548116
264	Formylanthranilic acid	NEG	HMDB0004089	3342-77-6	C05653	Benzenoids	C8H7NO3	0.0341179	0.0414285	0.0424837	0.158469	0.0726997	0.144084	0.0336742	0.143851	0.0513818	0.0843574	0.132122	0.0566125	0.076163	0.0579776	0.0218636	0.174739	0.560761	0.0397692
265	Complanatuside	POS				Shikimates and Phenylpropanoids	C28H32O16	0.00126862	0.00596322	0.00489204	0.0032557	0.00538453	0.0047485	0.00935051	0.0125823	0.018034	0.0135648	0.0126382	0.00773204	0.00805559	0.000899039	0.00331586	0.00448471	0.00300839	0.000504147
266	3-Hydroxybenzoic acid	NEG	HMDB0002466	99-06-9	C00587	Benzenoids	C7H6O3	1.03078	0.710643	0.819628	0.795219	0.520667	0.214959	0.779938	1.99981	0.908571	1.08455	1.64197	1.66824	0.129066	0.252659	0.716285	0.159185	1.20008	0.971761
267	Arabinono-1,4-lactone	NEG	HMDB0001900	51532-86-6	C01114	Organic oxygen compounds	C5H8O5	1.6875	1.94284	1.60197	3.33355	3.84515	2.76397	0.948153	1.08366	1.06305	1.91017	1.87094	1.17862	1.31851	1.24824	1.64427	2.76192	2.45753	2.10667
268	Cynarin	POS				Organic oxygen compounds	C25H24O12	0.0454711	0.0341711	0.0427651	0.0513487	0.031022	0.0101268	0.060936	0.0936747	0.0569549	0.107514	0.0831837	0.173345	0.0134198	0.00343036	0.0193562	0.0155977	0.0506823	0.0443953
269	Raffinose	NEG	HMDB0003213	512-69-6	C00492	Organic oxygen compounds	C18H32O16	0.353701	0.210353	0.326542	0.283546	0.560821	0.0775303	0.907554	0.536706	1.12897	0.817386	0.539903	0.988679	0.272346	0.239389	0.163465	0.740704	0.239082	0.348806
270	Gly-Ala	NEG	HMDB0252875	3695-73-6		Organic acids and derivatives	C5H10N2O3	0.901778	0.506368	0.530119	2.14687	0.66285	1.70137	0.137097	1.57042	0.0997337	0.362327	0.241044	0.0728587	2.04668	1.52256	2.28645	0.769108	2.12385	1.58215
271	1-Methyluric acid	POS	HMDB0003099	708-79-2	C16359	Organoheterocyclic compounds	C6H6N4O3	0.614505	1.18925	0.675237	0.999267	1.18583	0.676953	0.570784	0.402369	0.393855	0.617225	0.639985	0.230191	0.384683	0.736241	0.832154	0.947942	0.722026	1.18797
272	7-Methyluric acid	POS	HMDB0011107		C16355	Organoheterocyclic compounds	C6H6N4O3	0.622312	1.28943	0.686671	1.08345	1.28573	0.728821	0.594152	0.428105	0.447913	0.643723	0.667441	0.247051	0.420975	0.807847	0.728334	1.02782	0.78285	1.28804
273	Prostaglandin A2	NEG	HMDB0002752	13345-50-1	C05953	Lipids and lipid-like molecules	C20H30O4	1.28675	0.261774	0.604539	0.441289	0.306271	0.409564	1.39375	0.810824	0.288953	0.739428	0.537783	0.840917	1.13024	0.983656	0.736645	1.36943	1.25524	1.0659
274	2-Hydroxyhexanoic acid	NEG	HMDB0001624	6064-63-7		Fatty acids	C6H12O3	5.21958e-05	4.71748e-05	4.70736e-05	5.71782e-05	6.4791e-05	4.92929e-05	0.211528	0.00996035	0.194508	0.270362	0.361945	0.0706652	0.147438	4.57175e-05	4.81472e-05	4.30912e-05	0.00946909	5.27252e-05
275	Lauramine oxide	POS		1643-20-5		Organic nitrogen compounds	C14H31NO	0.518329	0.453385	0.407982	0.183714	0.0905239	0.224418	0.241855	0.181367	0.158115	0.128051	0.19799	0.217663	0.195583	0.133998	0.109974	0.106427	0.0779138	0.0778823
276	Sulfaphenazole	NEG	HMDB0015667	526-08-9		Organoheterocyclic compounds	C15H14N4O2S	0.281062	0.349997	0.368429	0.0194092	0.185491	0.00307009	0.236162	0.736945	0.0836719	0.280683	0.0167004	0.0531966	0.00761537	0.00505531	0.00641102	0.0498811	0.0386259	0.0744055
277	S-Methylmethionine	POS	HMDB0038670	13065-25-3		Organic acids and derivatives	C6H14NO2S	0.0079567	0.0101207	0.00832894	0.0720934	0.0102237	0.0176072	0.00862558	0.025212	0.00378052	0.00773637	0.0105305	0.00700691	0.00954779	0.00897362	0.00797944	0.0146654	0.00939551	0.00794842
278	Melibiose	NEG	HMDB0000048	13299-20-2		Organic oxygen compounds	C12H22O11	72.5415	81.0857	75.5474	56.6983	81.8985	49.989	76.6304	69.6679	100.169	83.4046	99.0211	98.2493	55.7579	62.6998	60.8303	39.9507	47.6856	43.8581
279	Phytanic acid	NEG	HMDB0000801	14721-66-5	C01607	Lipids and lipid-like molecules	C20H40O2	0.00841051	4.33947	7.74734	6.49605	0.0076818	4.19118	5.1337	7.2847	0.0210435	2.88101	7.67366	5.86459	4.91154	5.29614	5.67493	4.67594	6.41513	5.38716
280	Prostaglandin F2alpha (PGF2a)	NEG	HMDB0001139	551-11-1	C00639	Lipids and lipid-like molecules	C20H34O5	16.6959	22.6399	16.7363	14.7498	28.2608	12.2812	3.42876	2.53292	3.96689	7.24642	24.4402	13.0753	31.4253	16.1212	15.2906	43.5339	41.0515	51.0948
281	Riboflavin	POS	HMDB0000244	83-88-5	C00255	Organoheterocyclic compounds	C17H20N4O6	0.0582831	0.0549518	0.0607546	0.0809405	0.0803087	0.0666693	0.113926	0.0936998	0.127423	0.164372	0.133791	0.0946206	0.155583	0.165798	0.209234	0.233059	0.262156	0.121352
282	Nonaethylene glycol	POS		3386-18-3		Organic oxygen compounds	C18H38O10	0.0182136	0.00292226	0.00848058	0.00372726	0.00040554	0.00860979	0.0349354	0.00707296	0.00642237	0.00445461	0.00917734	0.0104638	0.022899	0.0185439	0.0356996	0.0223346	0.0142464	0.014759
283	3-Isopropylmalic acid	NEG	HMDB0012156	126576-14-5	C04411	Lipids and lipid-like molecules	C7H12O5	0.211482	0.0938541	0.449776	0.566168	0.464252	0.571017	0.0184154	0.162243	0.0458506	0.365077	0.380676	0.114638	0.346611	0.238054	0.313702	0.0180369	0.18914	0.249591
284	3,4-Dihydroxybenzoic acid (Protocatechuic acid)	NEG	HMDB0001856	99-50-3	C00230	Shikimates and Phenylpropanoids	C7H6O4	0.384242	0.138026	0.118417	0.0216744	6.4791e-05	0.0576302	0.137923	0.877324	0.258439	0.6533	1.15441	0.316865	0.378102	0.492678	0.142566	0.05476	0.0781879	0.0209733
285	Kaempferol	POS	HMDB0005801	520-18-3	C05903	Phenylpropanoids and polyketides	C15H10O6	0.0122552	0.0987208	0.0601004	0.0114176	0.0130054	0.0170062	0.154389	0.399979	0.199873	0.119085	0.181476	0.0478235	0.00803801	0.011462	0.0139608	0.00983636	0.0385619	0.0205851
286	Nevirapine	POS	HMDB0014383	129618-40-2	C07263	Organic nitrogen compounds	C15H14N4O	0.0127318	0.0176035	0.0175476	0.0465617	0.0589395	0.0194723	0.0339509	0.0132178	0.0346861	0.0260313	0.0137794	0.0118588	0.0166377	0.0095958	0.0402401	0.0296298	0.0220724	0.0126334
287	Phe-Leu	POS	HMDB0253025	3303-55-7		Amino acids and Peptides	C15H22N2O3	0.116168	0.0643042	0.120539	0.0894062	0.0926279	0.07646	0.0708271	0.210849	0.237425	0.0646629	0.113581	0.144489	0.0394018	0.0265999	0.0304745	0.0813139	0.131941	0.0478536
288	5-Hydroxytryptophol (5HTOL)	POS	HMDB0001855	154-02-9		Alkaloids	C10H11NO2	0.053072	0.0477699	0.0632807	0.0017773	0.0014	0.00344534	0.0311645	0.277822	0.0780909	0.06774	0.132498	0.0608331	0.0524118	0.020318	2.69945e-05	2.75576e-05	0.00542442	0.00646479
289	gamma-Glutamylphenylalanine	POS	HMDB0000594	7432-24-8		Organic acids and derivatives	C14H18N2O5	0.0165905	0.0179107	0.0160828	0.074301	0.0190396	0.0262506	0.00513926	0.0343723	0.008279	0.0067939	0.0292124	0.0889275	0.069464	0.0695486	0.0615492	0.0327523	0.62804	0.145365
290	2-methylcitrate	NEG	HMDB0000379	6061-96-7	C02225	Fatty acids	C7H10O7	0.708962	0.905783	0.74784	0.866209	0.829489	0.387613	0.650457	0.429912	0.995899	0.919485	1.03113	1.29975	0.0511629	0.0969404	0.447224	0.548142	1.0902	0.928876
291	2-Aminopimelate	NEG	HMDB0034252	26630-55-7		Amino acids and Peptides	C7H13NO4	0.425201	0.342501	0.375336	5.71782e-05	0.0270702	0.17843	1.10431	0.281083	1.38171	0.739223	0.868931	1.22724	0.504293	0.33245	0.790751	0.216024	5.139e-05	5.27252e-05
292	7-Methylxanthine	NEG	HMDB0001991	552-62-5	C16353	Organoheterocyclic compounds	C6H6N4O2	3.29854	2.76364	2.75008	3.31737	4.39205	2.73483	4.15641	2.68707	4.5523	5.19286	4.55763	3.67199	2.71873	2.5721	4.06694	2.68837	2.63523	2.0924
293	Dimethyl phthalate	POS	HMDB0251388		C11233	Benzenoids	C10H10O4	0.0518944	0.0554084	0.0629688	0.0795234	0.100211	0.0509337	0.0455438	0.076352	0.0564703	0.103993	0.0736856	0.118606	0.0328532	0.0604939	0.0544051	0.115785	0.180791	0.0654242
294	PC(16:0/18:1(9Z))	POS	HMDB0007972	26853-31-6		Lipids and lipid-like molecules	C42H82NO8P	0.236964	0.22842	0.211351	0.180643	0.218456	0.123757	0.0902446	0.39435	0.141876	0.147024	0.294537	0.312137	0.180789	0.17901	0.141537	0.162691	0.240821	0.05231
295	13(S)-HODE	NEG	HMDB0004667	29623-28-7	C14762	Fatty acids	C18H32O3	0.654731	0.239256	0.410095	0.689702	1.03414	0.450333	6.03834	0.281581	0.226923	2.15264	2.57007	0.362704	4.53666	3.44464	0.940815	1.41819	0.821071	1.14802
296	Monobutyl phthalate	POS	HMDB0013247	131-70-4		Shikimates and Phenylpropanoids	C12H14O4	0.577923	0.245846	0.373657	0.208724	0.0889978	0.346356	0.0756204	0.532306	0.161071	0.199959	0.298606	0.266497	0.283164	0.135026	0.390002	0.254526	0.13518	0.238908
297	Sebacic acid	NEG	HMDB0000792	111-20-6	C08277	Lipids and lipid-like molecules	C10H18O4	0.193334	0.355248	0.148294	0.556543	0.202677	0.316214	0.313298	0.144794	0.218086	0.319466	0.312224	0.202795	0.304627	0.341249	0.345293	0.411196	0.60635	0.85662
298	4-(4'-Methyl-[2,2'-bipyridin]-4-yl)butanoic acid	POS		114527-28-5		Organoheterocyclic compounds	C15H16N2O2	0.111203	0.0550885	0.0622114	0.0804339	0.112746	0.169285	0.0862954	0.0567156	0.0395459	0.0450876	0.156794	0.0300925	0.0789774	0.0476173	0.238438	0.0484614	0.0357914	0.0610733
299	Matairesinol	POS	HMDB0035698	580-72-3	C10682	Lignans, neolignans and related compounds	C20H22O6	0.531823	0.764555	0.772186	0.431605	0.360744	0.118751	0.610976	0.390281	0.936352	0.353214	0.657917	0.849237	0.27739	0.323852	0.26801	0.264556	0.232038	0.394347
300	Phe-Pro	POS	HMDB0011177	7669-65-0		Organic acids and derivatives	C14H18N2O3	0.0795005	0.0741431	0.0952803	0.149421	0.0976117	0.104015	0.0719981	0.14582	0.113544	0.0704361	0.112703	0.105948	0.0797536	0.0959324	0.0970344	0.0859247	0.112725	0.100267
301	4-Chlorophenylalanine	POS	HMDB0244605	7424-00-2	D04143	Organic acids and derivatives	C9H10ClNO2	1.3743	0.980984	1.74011	1.50155	0.682407	1.52066	1.38394	1.81332	0.815527	1.38164	1.28017	0.668995	1.51547	1.48944	1.47795	0.841328	0.781972	1.4429
302	Aspartylphenylalanine	POS	HMDB0000706	13433-09-5		Organic acids and derivatives	C13H16N2O5	0.0182475	0.0259555	0.0133777	0.0517972	0.0308998	0.0623971	0.00836643	0.0268161	0.0111419	0.0280765	0.0305463	0.0234978	0.0737839	0.0716464	0.0577231	0.0577542	0.0726243	0.0596688
303	Galactinol	NEG	HMDB0005826	3687-64-7	C01235	Organic oxygen compounds	C12H22O11	0.0208633	0.15111	0.090255	0.132195	0.159684	0.0174373	0.331498	0.107405	0.430453	0.143693	0.0979248	0.121825	0.209618	0.19213	0.118526	0.175791	0.173915	0.160047
304	4-Aminobenzoic acid	POS	HMDB0001392	150-13-0	C00568	Amino acids and Peptides	C7H7NO2	1.75198	1.59252	2.05702	1.04251	1.67604	1.79717	3.41559	1.09004	1.99197	1.37528	4.59617	1.27926	7.21436	4.39986	6.61659	1.24735	0.800761	0.490419
305	Epinephrine	NEG	HMDB0000068	51-43-4	C00788	Benzenoids	C9H13NO3	4.13321	2.09358	2.8815	5.04539	2.85583	3.39449	3.07959	3.52852	2.46094	3.05198	4.23331	2.85299	2.99386	4.19288	3.99078	2.27215	4.97556	3.69097
306	PC(16:0/18:0)	POS	HMDB0007970	59403-51-9		Lipids and lipid-like molecules	C42H84NO8P	0.00207458	0.0111284	0.00848822	0.0699177	0.0082068	0.00817019	0.023151	0.0175996	0.00273703	0.0258766	0.0282249	0.0407577	0.0279269	0.0137821	0.0237461	0.0233279	0.0264009	0.0144845
307	Metixene (hydrochloride hydrate)	POS	HMDB0014484	4969-02-2		Organoheterocyclic compounds	C20H23NS	0.0188488	0.0110367	0.0202096	0.0215776	0.0198136	0.0310377	2.69006e-05	0.000477075	0.00124253	0.00485925	0.0606557	0.00770749	0.0710478	0.0244786	0.0153075	0.0168845	0.00424158	0.00767062
308	5'-Methylthioadenosine	POS	HMDB0001173	2457-80-9	C00170	Nucleosides, nucleotides, and analogues	C11H15N5O3S	2.37389	2.33492	2.69914	3.06975	2.34255	2.8192	1.40335	3.99604	1.7051	2.87688	4.32375	2.93282	2.06702	2.39687	2.09362	2.39195	2.99162	2.1467
309	Ile-Leu	POS	HMDB0028911	26462-22-6		Organic acids and derivatives	C12H24N2O3	0.0626966	0.0131711	0.0586781	0.0710836	0.0571505	0.048133	0.0388513	0.0511631	0.149133	0.0497882	0.116049	0.0803035	0.0302871	0.0336329	0.0191253	0.038943	0.0527911	0.0422243
310	Leu-Ile	POS	HMDB0028932	36077-41-5		Organic acids and derivatives	C12H24N2O3	0.0611449	0.013086	0.0583791	0.0706345	0.0575635	0.0478917	0.0383803	0.0508282	0.148157	0.0496512	0.115365	0.0796399	0.0301089	0.0334144	0.0190012	0.0386996	0.0524429	0.0419572
311	Hexaethylene glycol	POS	HMDB0061822	2615-15-8		Organic oxygen compounds	C12H26O7	0.0477488	0.0136913	0.033835	0.013457	0.00461538	0.0220919	0.12423	0.0269946	0.0149484	0.0127872	0.0233095	0.0472187	0.0760426	0.0717533	0.0873756	0.0832344	0.0550834	0.0739914
312	Pantothenic acid	POS	HMDB0000210	79-83-4	C00864	Organic oxygen compounds	C9H17NO5	0.0584153	0.0193959	0.0568517	0.125598	0.0559006	0.043817	0.0100675	0.0256422	0.0237461	0.0154904	0.0146262	0.0217177	0.0495295	0.0506544	0.0445577	0.108669	0.114464	0.146076
313	4-Methylsalicylic acid	NEG		50-85-1	C14103	Benzenoids	C8H8O3	0.0396933	0.0610993	0.0823609	0.015423	0.137776	0.114819	0.0724746	0.0854442	0.193633	0.176207	0.791873	0.0957996	0.104522	0.0996713	4.81472e-05	0.0821851	0.118649	0.0387239
314	Cholic acid 7-sulfate	NEG	HMDB0002421	60320-05-0		Lipids and lipid-like molecules	C24H40O8S	0.0332741	0.116329	0.0439334	0.0319416	0.26246	0.24097	0.00361491	0.022552	0.00370905	0.0106452	6.18468e-05	0.0436366	4.28753e-05	0.0257659	0.0130609	0.168659	0.143318	0.213312
315	Suberic acid	NEG	HMDB0000893	505-48-6	C08278	Lipids and lipid-like molecules	C8H14O4	5.21958e-05	4.71748e-05	4.70736e-05	0.257518	6.4791e-05	0.0671574	4.53375e-05	2.06551	0.184645	5.11689e-05	6.18468e-05	5.68276e-05	0.296667	0.193049	4.81472e-05	0.108217	0.101318	0.151244
316	N,N,O-Tridesmethylvenlafaxine	POS	HMDB0061345	149289-29-2		Organic oxygen compounds	C14H21NO2	0.00617618	2.70245e-05	0.00594871	0.0239373	0.00141811	0.0460888	0.00298724	0.000964323	0.0823797	0.000660753	2.85883e-05	0.00957377	2.67889e-05	0.000991445	0.00923948	0.0388587	0.135446	0.0246679
317	Flavin adenine dinucleotide (FAD)	NEG	HMDB0001248	146-14-5	C00016	Carbohydrates	C27H33N9O15P2	0.423488	0.260262	0.272945	0.314239	0.386218	0.0788045	0.112952	0.467704	0.122168	0.176276	0.492738	0.262823	0.114792	0.0711166	0.368877	0.137139	0.142847	0.169559
318	DZ2002	NEG	HMDB0251658			Organoheterocyclic compounds	C10H13N5O3	0.0427291	0.0424917	0.0858834	0.0518317	0.0753752	0.0369596	0.0460457	0.120983	0.043344	0.0471613	0.244416	0.031786	0.0571275	0.0881397	0.0532089	0.0498691	0.0398566	0.0388921
319	Galactaric acid	NEG	HMDB0000639	526-99-8	C00879	Organic oxygen compounds	C6H10O8	0.2477	4.71748e-05	4.70736e-05	5.71782e-05	0.0627123	0.0788863	0.198077	4.76686e-05	0.0934928	0.421614	0.133419	0.851846	0.0276687	4.57175e-05	0.0179859	0.0137164	5.139e-05	5.27252e-05
320	Sulfanilamide	NEG	HMDB0014404	63-74-1	C07458	Benzenoids	C6H8N2O2S	0.438368	0.322357	0.30329	0.273986	0.318844	0.273178	0.21319	0.257101	0.114655	1.0875	0.742457	0.287488	1.51269	1.78719	1.3452	0.513462	0.223276	0.441902
321	16,17-Epiestriol	NEG	HMDB0000431	793-89-5		Lipids and lipid-like molecules	C18H24O3	0.223746	0.212239	0.100776	3.28981	0.587602	0.769908	0.0332219	0.0255094	0.0333536	0.0525795	0.321212	0.132915	1.51803	1.02755	0.98201	1.38725	2.83307	3.58338
322	Neantine	POS	HMDB0094660	84-66-2	C14175	Shikimates and Phenylpropanoids	C12H14O4	0.577923	0.245846	0.373657	0.208724	0.0889978	0.346356	0.0756204	0.532306	0.161071	0.199959	0.298606	0.266497	0.283164	0.135026	0.390002	0.254526	0.13518	0.238908
323	Skimmin	NEG	HMDB0258334			Phenylpropanoids and polyketides	C15H16O8	0.174636	0.0308884	0.0924482	0.0861878	0.892353	0.222904	0.407403	0.0912731	0.193355	0.172626	0.14735	1.24392	0.107129	0.073714	0.147098	0.696214	0.465605	0.436801
324	Sinapyl alcohol	NEG	HMDB0013070	537-33-7	C02325	Benzenoids	C11H14O4	0.385062	0.365351	0.366354	0.0988585	0.0273032	4.92929e-05	1.65964	0.170188	3.48697	0.17859	0.083299	0.142455	0.018512	4.57175e-05	4.81472e-05	4.30912e-05	5.139e-05	0.00502684
325	2-Hydroxy-6-methoxybenzoic acid	NEG				Shikimates and Phenylpropanoids	C8H8O4	0.158005	0.153148	0.151024	0.126361	0.189506	0.117641	0.145838	0.141398	0.170772	0.176531	0.220892	0.149877	0.153667	0.151676	0.100369	0.142068	0.0952315	0.0583495
326	gamma-Glutamylleucine	POS	HMDB0011171	2566-39-4		Organic acids and derivatives	C11H20N2O5	0.0308126	0.00795467	0.0234193	0.0183375	0.0207052	0.0182719	0.0105388	0.0474723	0.0118772	0.015157	0.0297208	0.013118	0.0814478	0.0580277	0.0552509	0.0948083	0.0856488	0.155458
327	Saccharopine	NEG	HMDB0000279	997-68-2	C00449	Organic acids and derivatives	C11H20N2O6	0.0950735	0.0251972	0.0637233	0.0130848	0.0586329	0.0452574	0.0983435	0.171667	0.123353	0.0450766	0.107772	0.17968	0.377313	0.198708	0.212656	0.017817	0.0124116	0.00372648
328	N-Tigloylglycine	NEG	HMDB0000959	35842-45-6		Organic acids and derivatives	C7H11NO3	0.136887	0.119491	0.136722	0.148557	0.143202	0.164156	0.12508	0.0385794	0.108322	0.118677	0.165941	0.0751435	0.137134	0.131185	0.206726	0.556827	0.627794	0.392192
329	2-Hydroxystearic acid	NEG	HMDB0062549	26531-80-6	C03045	Lipids and lipid-like molecules	C18H36O3	0.146824	0.06326	0.0976291	0.100031	0.0578515	0.11949	0.0389245	0.207795	0.109524	0.0975384	0.170586	0.0877011	0.0840589	0.0628679	0.0426921	0.0553995	0.116003	0.0786005
330	2-Hydroxycinnamic acid	NEG	HMDB0002641	614-60-8	C01772	Phenylpropanoids and polyketides	C9H8O3	0.730055	0.184423	0.501849	18.3005	13.0259	20.3573	0.49329	0.265428	0.452858	0.983225	0.503312	0.785888	0.404636	0.276898	0.272068	44.9091	48.976	12.9169
331	Pinoresinol	NEG				Shikimates and Phenylpropanoids	C20H22O6	1.63833	1.7997	1.80896	0.64843	0.872878	0.962478	2.30184	1.00825	3.20226	1.49811	2.2523	3.61886	1.27415	1.20985	1.41926	0.590822	0.460458	0.60995
332	Adipic acid	NEG	HMDB0000448	124-04-9	C06104	Lipids and lipid-like molecules	C6H10O4	0.178938	0.126486	0.149938	0.15784	0.236237	0.168083	0.0964628	0.46674	0.0737208	0.121219	0.311599	0.147331	0.243985	0.160849	0.150841	0.0819797	0.238705	0.0966423
333	2-Ethyl-2-hydroxybutyric acid	NEG	HMDB0001975	3639-21-2		Lipids and lipid-like molecules	C6H12O3	5.21958e-05	4.71748e-05	4.70736e-05	5.71782e-05	6.4791e-05	4.92929e-05	0.214859	0.0101172	0.197571	0.274619	0.367645	0.071778	0.14976	4.57175e-05	4.81472e-05	4.30912e-05	0.0096182	5.27252e-05
334	4-Hydroxybenzoic acid	NEG	HMDB0000500	99-96-7	C00156	Benzenoids	C7H6O3	1.03753	0.71327	0.822659	0.79816	0.522592	0.215753	0.782822	2.00721	0.911544	1.08856	1.66506	1.67441	0.129544	0.253593	0.718934	0.159773	1.2061	0.975354
335	LPC(13:0)	NEG		20559-17-5		Lipids and lipid-like molecules	C21H44NO7P	0.546512	0.49793	0.581742	1.16836	0.456435	0.236847	1.03381	0.694507	0.711891	0.973032	1.28669	1.03712	0.209029	0.39243	0.270902	0.219235	0.33524	0.553262
336	3-O-Caffeoylquinic acid methyl ester	POS				Shikimates and Phenylpropanoids	C17H20O9	0.146376	0.0855449	0.136139	0.0943864	0.25946	0.106526	0.0943122	0.0523159	0.0541209	0.0571533	0.123583	0.142437	0.0586126	0.0459211	0.104454	0.196378	0.117955	0.0997654
337	Sultopride hydrochloride	POS	HMDB0258623		C11708	Benzenoids	C17H26N2O4S	0.00147219	0.000671018	0.0578319	0.0340205	0.0890142	0.0673433	0.00455339	2.83265e-05	0.0176316	0.00867107	0.00259232	2.69617e-05	0.0128858	0.0443962	0.0106364	0.010167	2.73047e-05	2.60445e-05
338	Hydroquinone	NEG	HMDB0002434	123-31-9	C00530	Benzenoids	C6H6O2	0.33241	0.227994	0.32135	0.230256	0.297451	0.200347	0.266616	0.678718	0.265517	0.40112	0.497985	0.469223	0.0626651	0.192271	0.173309	0.078793	0.325639	0.31915
339	3-Methyl-2-oxovaleric acid	NEG	HMDB0000491	24809-08-3	C00671	Organic acids and derivatives	C6H10O3	0.797281	0.82944	0.767633	1.37653	2.5036	1.90327	2.03563	1.11706	1.84272	3.4943	9.74212	5.49092	1.47922	1.39695	0.48853	2.25794	1.19369	1.02946
340	Maleic acid	NEG	HMDB0000176	110-16-7	C01384	Organic acids and derivatives	C4H4O4	1.97121	1.79908	0.246702	1.50648	2.13978	1.01718	1.21418	1.62966	1.03454	1.43436	2.03074	2.1673	0.64655	0.853411	1.44749	1.45061	1.15603	1.90157
341	Fumaric acid	NEG	HMDB0000134	110-17-8	C00122	Organic acids and derivatives	C4H4O4	1.97398	1.77318	0.24315	1.48479	2.10898	1.00253	1.16498	1.61752	1.01964	1.40576	1.99635	2.1361	0.63724	0.841121	1.42664	1.42972	1.1393	1.87425
342	Piperonylic acid	NEG	HMDB0032613	94-53-1		Shikimates and Phenylpropanoids	C8H6O4	0.990455	1.28929	0.782634	1.63447	1.75236	0.790503	0.853029	0.86065	0.931648	1.22937	0.859784	1.32516	0.86609	0.840415	1.53124	0.809911	0.761937	1.09293
343	3-Hydroxyacetophenone	NEG				Organic oxygen compounds	C8H8O2	0.389724	0.261713	0.246067	0.229613	0.320938	0.201866	0.212021	0.262939	0.220174	0.259097	0.286224	0.32657	0.190255	0.241426	0.214489	0.165287	1.28834	0.254632
344	Allysine	NEG	HMDB0001263	6665-12-9	C04076	Organic acids and derivatives	C6H11NO3	0.12217	0.0126809	0.0651547	0.103019	0.0936118	0.080369	0.0450651	0.0964234	0.0306514	0.0757236	0.0677912	0.0276781	0.110635	0.0580951	0.0729781	0.101377	0.0409059	0.0275026
345	3-Methylxanthine	NEG	HMDB0001886	1076-22-8	C16357	Organoheterocyclic compounds	C6H6N4O2	3.29854	2.76364	2.75008	3.31737	4.39205	2.73483	4.15641	2.68707	4.5523	5.19286	4.55763	3.67199	2.71873	2.5721	4.06694	2.68837	2.63523	2.0924
346	Pyrocatechol	NEG	HMDB0000957	120-80-9	C15571	Benzenoids	C6H6O2	0.33241	0.227994	0.32135	0.230256	0.297451	0.200347	0.266616	0.678718	0.265517	0.40112	0.497985	0.469223	0.0626651	0.192271	0.173309	0.078793	0.325639	0.31915
347	4-Oxohexanoic acid	NEG		1117-74-4		Organic acids and derivatives	C6H10O3	0.797281	0.82944	0.767633	1.37653	2.5036	1.90327	2.03563	1.11706	1.84272	3.4943	9.74212	5.49092	1.47922	1.39695	0.48853	2.25794	1.19369	1.02946
348	Apocholic acid	NEG		641-81-6	C15375	Lipids and lipid-like molecules	C24H38O4	0.180488	0.0301089	0.0762243	0.711491	0.321956	0.25796	4.53375e-05	0.00960706	0.00471566	5.11689e-05	0.0135782	0.00752033	4.28753e-05	4.57175e-05	0.00665613	0.0086642	0.0462117	0.155475
349	Retinoic acid (Vitamin A acid)	POS	HMDB0001852	302-79-4	C00777	Lipids and lipid-like molecules	C20H28O2	0.364473	0.0467874	0.16604	0.0043664	0.0486526	0.068342	0.519973	0.234424	0.0901355	0.216978	0.0809687	0.219059	0.434423	0.295164	0.245608	0.496197	0.279463	0.259135
350	9-cis-Retinoic acid	POS	HMDB0002369	5300-03-8	C15493	Lipids and lipid-like molecules	C20H28O2	0.369736	0.047463	0.168601	0.00442945	0.0493552	0.0693288	0.527481	0.237714	0.0914066	0.220116	0.0821565	0.222216	0.440696	0.299426	0.249155	0.503362	0.283499	0.262877
351	Eplerenone	POS	HMDB0014838	107724-20-9	C12512	Lipids and lipid-like molecules	C24H30O6	0.225673	0.141324	0.250722	0.0896248	0.0727208	0.0744411	0.0452151	0.0973236	0.140578	0.186325	0.245989	0.117468	0.111621	0.0650496	0.183187	0.111232	0.0655219	0.0833495
352	N-Acetylvaline	NEG	HMDB0011757	96-81-1		Organic acids and derivatives	C7H13NO3	0.135941	0.089481	0.118058	0.213547	0.116276	0.10389	0.0456051	0.0846685	0.076367	0.0676229	0.154971	0.110323	0.174047	0.0898655	0.0893811	0.074063	0.107178	0.306099
353	Vanillic acid	NEG	HMDB0000484	121-34-6	C06672	Benzenoids	C8H8O4	0.158005	0.153148	0.151024	0.126361	0.189506	0.117641	0.145838	0.141398	0.170772	0.176531	0.220892	0.149877	0.153667	0.151676	0.100369	0.142068	0.0952315	0.0583495
354	3-(2,3,4-Trimethoxyphenyl)propanoic acid	NEG	HMDB0142074	33130-04-0		Phenylpropanoids and polyketides	C12H16O5	0.204961	0.154802	0.143426	3.18284	0.747087	0.507773	0.0510698	0.279186	0.0511332	0.0591044	0.229177	0.0824141	0.0291485	0.193986	0.319103	0.229352	0.209608	0.298563
355	Pimelic acid	NEG	HMDB0000857	111-16-0	C02656	Lipids and lipid-like molecules	C7H12O4	0.0224234	4.71748e-05	4.70736e-05	0.133835	6.4791e-05	4.92929e-05	4.53375e-05	0.182523	4.97107e-05	5.11689e-05	0.0906866	5.68276e-05	4.28753e-05	0.0946977	4.81472e-05	4.30912e-05	5.139e-05	5.27252e-05
356	2,4-Dihydroxybutanoic acid	NEG	HMDB0000360	1518-62-3		Organic acids and derivatives	C4H8O4	1.03858	1.27064	1.24628	1.3955	1.5751	1.09777	3.77656	3.4235	1.39433	1.55462	5.43039	0.855723	1.28201	1.34259	1.36055	0.998546	1.53954	1.33649
357	5,7-Dihydroxycoumarin	NEG				Shikimates and Phenylpropanoids	C9H6O4	0.284292	0.0859164	0.175896	0.194605	0.201293	0.0882685	0.100743	0.417963	0.146187	0.0931361	0.284906	0.166247	0.029518	0.0399581	0.075247	0.0727678	0.269775	0.216457
358	2-Methylbutyrylglycine	NEG	HMDB0000339	52320-67-9		Organic acids and derivatives	C7H13NO3	0.134456	0.0879473	0.115687	0.211217	0.115008	0.102771	0.0451075	0.0837445	0.0755336	0.066885	0.153765	0.109119	0.172148	0.0888832	0.0884291	0.0732547	0.106501	0.302759
359	NAE(18:1)	POS	HMDB0002088	111-58-0	C20792	Fatty acids	C20H39NO2	0.00634656	0.00275015	0.0041389	0.00951097	0.00258036	0.00441295	0.00234912	0.00346775	0.00164203	0.00193488	0.00926054	0.0031039	0.00757492	0.0140443	0.0159615	0.00745076	0.00701818	0.00518678
360	Gentisic acid	NEG	HMDB0000152	490-79-9	C00628	Benzenoids	C7H6O4	0.375279	0.134806	0.115655	0.0211688	6.4791e-05	0.0562858	0.134705	0.856859	0.25241	0.644748	1.12901	0.309473	0.369282	0.481186	0.13924	0.0534826	0.076364	0.0204841
361	16-Hydroxypalmitic acid	NEG	HMDB0006294	506-13-8	C18218	Fatty acids	C16H32O3	0.853831	0.424235	0.228038	0.135409	0.655061	0.25133	4.36352	0.169825	0.231616	1.57825	2.814	0.297435	2.53803	2.50272	0.530908	0.927439	0.294649	0.270963
362	3-Methyladipic acid	NEG	HMDB0000555	3058-01-3		Lipids and lipid-like molecules	C7H12O4	0.0244489	4.71748e-05	4.70736e-05	0.145924	6.4791e-05	4.92929e-05	4.53375e-05	0.199011	4.97107e-05	5.11689e-05	0.0988866	5.68276e-05	4.28753e-05	0.103308	4.81472e-05	4.30912e-05	5.139e-05	5.27252e-05
363	PI(18:1/18:1)	NEG	HMDB0009837	799268-53-4		Lipids and lipid-like molecules	C45H83O13P	0.377681	0.501753	0.46045	1.2924	1.02932	5.66729	0.8134	2.13644	0.909928	0.913407	0.964123	1.88031	2.20721	4.59586	5.26829	1.35007	1.21379	0.156256
364	gamma-Linolenic acid	POS	HMDB0003073	506-26-3	C06426	Lipids and lipid-like molecules	C18H30O2	0.15798	0.0733485	0.149725	0.0436851	0.0280586	0.112385	0.0409138	0.164691	0.0694564	0.0508185	0.344648	0.0991222	0.0901693	0.177654	0.0781663	0.0800081	0.118045	0.0704139
365	O-Desmethylangolensin	POS	HMDB0004629	21255-69-6		Phenylpropanoids and polyketides	C15H14O4	0.194497	0.208329	0.225297	0.276973	1.37475	0.141045	0.101987	0.0371023	0.176612	0.101381	0.126439	0.292748	0.02705	0.0418195	0.51308	0.239095	0.161987	0.20913
366	Phenylacetic acid	NEG	HMDB0000209	103-82-2	C07086	Benzenoids	C8H8O2	0.389994	0.2606	0.269126	0.228187	0.319053	0.200717	0.21085	0.282282	0.223996	0.255158	0.306173	0.322518	0.19253	0.247928	0.212836	0.164317	1.28078	0.253137
367	2-Methylglutaric acid	NEG	HMDB0000422	617-62-9		Lipids and lipid-like molecules	C6H10O4	0.189974	0.134287	0.159184	0.167575	0.250806	0.178449	0.102412	0.495524	0.0782672	0.128695	0.330816	0.156417	0.259031	0.170768	0.160143	0.0870355	0.253426	0.102602
368	Myristoylcarnitine	POS	HMDB0254979			Lipids and lipid-like molecules	C21H41NO4	0.015344	0.0136397	0.0177652	0.0130873	0.0155354	0.0169224	0.0133958	0.00838009	0.0182189	0.0120802	0.0141179	0.017234	0.0164572	0.0154084	0.0132834	0.018661	0.0168624	0.0153227
369	Isophorone	POS	HMDB0031195	78-59-1	C14743	Terpenoids	C9H14O	0.159754	0.046082	0.0876399	0.0828441	0.0495936	0.0584621	0.024089	0.0483695	0.0285264	0.0269092	0.14529	0.0456056	0.284634	0.147564	0.0981393	0.117984	0.101528	0.133115
370	Hoechst 33258 (trihydrochloride)	POS	HMDB0253195			Organoheterocyclic compounds	C25H24N6O	0.0313569	0.0505616	0.0410194	2.69389e-05	0.0109822	2.77756e-05	0.00397927	0.0177381	0.00552071	0.0171093	0.107952	0.044353	0.186162	0.151752	0.063639	0.161024	0.11882	0.144629
371	Moclobemide	NEG	HMDB0015302	71320-77-9		Benzenoids	C13H17ClN2O2	0.127932	0.190836	0.163026	0.101835	0.305303	0.096856	0.126067	0.224875	0.146148	0.42835	0.352879	0.565551	0.120614	0.160188	0.0452008	0.0778962	0.0536075	0.18831
372	3-Furoic acid	NEG	HMDB0000444	488-93-7		Organoheterocyclic compounds	C5H4O3	0.50118	0.93484	0.826309	1.01264	1.14216	1.39104	0.27669	1.19016	0.993733	0.412382	1.35851	1.59168	0.429363	0.473539	0.656479	0.546715	0.294766	0.936033
373	N-Acetyltyrosine	NEG	HMDB0244966			Organic acids and derivatives	C11H13NO4	0.0962317	0.101248	0.0960556	0.076867	0.115659	0.0935479	0.100836	0.263848	0.170867	0.0974023	0.0756914	0.265981	0.0170844	0.0369841	0.0521038	0.0376479	0.0642977	0.0399653
374	Succinyladenosine	NEG	HMDB0000912	4542-23-8		Nucleosides, nucleotides, and analogues	C14H17N5O8	0.427483	0.139693	0.215546	0.100569	0.113961	0.164332	0.499067	0.119043	0.127244	0.595413	0.543	0.0928179	0.718482	0.518722	1.1357	0.717571	0.430772	0.459088
375	2,2-Dimethyl-3,4-dihydro-2H-1,4-benzoxazin-3-one	POS		10514-70-2		Organoheterocyclic compounds	C10H11NO2	0.0217802	0.0318857	0.029145	0.0178446	0.0208915	0.0230577	0.0275932	0.0286327	0.0240562	0.0205902	0.0194118	0.0245992	0.0258614	0.0260004	0.0248797	0.0227029	0.0237269	0.0216754
376	3-Methylglutaric acid	NEG	HMDB0000752	626-51-7		Fatty acids	C6H10O4	0.189974	0.134287	0.159184	0.167575	0.250806	0.178449	0.102412	0.495524	0.0782672	0.128695	0.330816	0.156417	0.259031	0.170768	0.160143	0.0870355	0.253426	0.102602
377	MRS 1754	POS	HMDB0254927			Organoheterocyclic compounds	C26H26N6O4	0.636212	0.599399	0.711136	0.431568	0.185893	0.530324	0.644197	1.74586	2.0057	1.19569	1.52907	1.77476	2.58016	2.63582	2.54812	1.24175	1.06438	0.534397
378	LPG(18:1(9Z))	NEG	HMDB0240602	326495-24-3		Lipids and lipid-like molecules	C24H47O9P	1.03435	0.790282	0.858446	4.02291	0.51397	0.831109	0.492739	0.526849	0.401051	0.787997	2.1351	0.889819	0.821037	1.20708	0.871647	1.0334	0.526182	0.979031
379	Euscaphic acid	NEG	HMDB0036651	53155-25-2	C17890	Lipids and lipid-like molecules	C30H48O5	0.080251	0.136872	0.13847	5.71782e-05	0.145422	0.0341909	0.149188	0.111165	0.192283	0.208407	0.0919697	0.159169	0.157289	0.158846	0.144818	0.133703	0.101256	0.072357
380	Altretamine	POS	HMDB0014631	645-05-6		Organic nitrogen compounds	C9H18N6	0.0840878	0.0629442	0.0739203	0.085977	0.085958	0.0756344	0.0285916	0.0375804	0.0322994	0.0366079	0.086571	0.0412017	0.102667	0.0807822	0.133369	0.116407	0.0811043	0.118318
381	2,3-Dihydroxybenzoic acid (Pyrocatechuic acid)	NEG	HMDB0000397	303-38-8	C00196	Shikimates and Phenylpropanoids	C7H6O4	0.375279	0.134806	0.115655	0.0211688	6.4791e-05	0.0562858	0.134705	0.856859	0.25241	0.644748	1.12901	0.309473	0.369282	0.481186	0.13924	0.0534826	0.076364	0.0204841
382	5'-Deoxyadenosine	NEG	HMDB0001983	4754-39-6	C05198	Nucleosides, nucleotides, and analogues	C10H13N5O3	0.0444611	0.044214	0.0893646	0.0539326	0.0784304	0.0384577	0.0479121	0.128354	0.0451009	0.049073	0.254323	0.0330744	0.0594431	0.0917124	0.0549453	0.0518905	0.0414722	0.0404686
383	Cortexolone	POS	HMDB0000015	152-58-9	C05488	Lipids and lipid-like molecules	C21H30O4	0.067147	0.0480196	0.0484632	0.129898	0.061176	0.0663968	0.0144633	0.0625437	0.0149046	0.0199755	0.0859671	0.0472468	0.0662531	0.0868649	0.0886702	0.0788813	0.162345	0.110812
384	FOY 251	POS	HMDB0246292			Phenylpropanoids and polyketides	C16H15N3O4	0.00310946	0.00334439	0.00336831	0.00391492	0.00378453	0.00490609	0.0155234	0.0825861	0.00727911	0.0558922	0.0297612	0.13103	0.00773657	0.00228368	0.00989108	0.00127777	0.000407355	0.00175552
385	Phenazopyridine (hydrochloride)	POS				Organoheterocyclic compounds	C11H11N5	0.0427001	0.0392604	0.0484567	0.0175053	0.00582699	0.00661104	0.0297847	0.0824442	0.0271141	0.0196539	0.161437	0.0407615	0.0610838	0.103454	0.256859	0.0248637	0.02748	0.0210681
386	(+)-Isocorynoline	POS	HMDB0030184	475-67-2	C09549	Alkaloids	C20H23NO4	0.0536844	0.0814164	0.0764359	0.0672125	0.0093781	0.0692142	2.69006e-05	0.0657058	0.0208968	0.0656209	0.0644314	0.036678	0.0432763	0.0381564	0.0647423	0.0284034	0.0414579	0.0469741
387	Naftopidil	POS	HMDB0255427			Organoheterocyclic compounds	C24H28N2O3	0.112516	0.142183	0.146244	0.0954372	0.0787782	0.0974995	0.0285665	0.0451635	0.0331147	0.0589855	0.220073	0.0762947	0.371545	0.648104	0.404275	0.572562	0.18493	0.311957
388	Corticosterone	POS	HMDB0001547	50-22-6	C02140	Lipids and lipid-like molecules	C21H30O4	0.0674086	0.0490005	0.0494715	0.1326	0.0624459	0.0677666	0.0147642	0.0678022	0.0152146	0.0203911	0.0877898	0.0482246	0.0676315	0.0886719	0.0867228	0.0805222	0.165722	0.113118
389	Auranofin	NEG	HMDB0015130	34031-32-8		Organic acids and derivatives	C20H34AuO9PS	0.078486	0.104636	0.0705223	5.71782e-05	0.0278029	0.0787683	0.0729852	0.636278	0.0101342	0.0916418	0.0240809	5.68276e-05	0.0471091	0.0537539	0.00303062	0.0896116	0.010038	0.0356787
390	1-Methylxanthine	NEG	HMDB0010738	6136-37-4	C16358	Organoheterocyclic compounds	C6H6N4O2	3.31223	2.77509	2.76154	3.33114	4.41028	2.74618	4.17366	2.69822	4.57119	5.21441	4.57606	3.68723	2.72867	2.58277	4.08382	2.69949	2.64617	2.10108
391	NAE(17:0)	NEG		53832-59-0		Organic nitrogen compounds	C19H39NO2	0.0359758	0.0154445	0.0299077	0.00808113	0.0341255	0.0300081	0.00176997	0.0293161	0.0514993	0.0387895	0.0606328	0.0337749	0.0097502	0.004403	0.00861177	0.0101987	0.0155798	5.27252e-05
392	ZM323881 (hydrochloride)	POS	HMDB0260032			Organoheterocyclic compounds	C22H18FN3O2	0.0340205	0.0691499	0.0586116	2.69389e-05	2.87016e-05	2.77756e-05	0.0115915	0.0514325	0.126727	0.00924562	2.85883e-05	0.0154189	0.00949247	0.00928963	2.69945e-05	0.00755643	2.73047e-05	2.60445e-05
393	Blinin	NEG				Terpenoids	C22H32O6	0.998824	1.16635	0.898789	0.825428	1.05346	0.953394	0.875916	1.1001	1.26753	0.963548	1.04111	0.945728	0.755225	1.07576	0.921281	1.06758	1.23737	1.1324
394	2-Thiohydantoin	NEG	HMDB0245322			Organic acids and derivatives	C3H4N2OS	1.97121	1.79908	0.246702	1.50648	2.13978	1.01718	1.21418	1.62966	1.03454	1.43436	2.03074	2.1673	0.64655	0.853411	1.44749	1.45061	1.15603	1.90157
395	Kynurenic acid	POS	HMDB0000715	492-27-3	C01717	Organoheterocyclic compounds	C10H7NO3	0.35928	0.277705	0.311637	0.0859568	0.203657	0.131616	0.369583	0.337375	0.354584	0.211403	0.605919	0.206027	0.334276	0.501682	0.823011	0.160361	0.128676	0.0795653
396	NS-398	NEG	HMDB0255773			Benzenoids	C13H18N2O5S	0.281062	0.349997	0.368429	0.0194092	0.185491	0.00307009	0.236162	0.736945	0.0836719	0.280683	0.0167004	0.0531966	0.00761537	0.00505531	0.00641102	0.0498811	0.0386259	0.0744055
397	8-Desoxygartanin	NEG	HMDB0030701	33390-41-9		Organoheterocyclic compounds	C23H24O5	0.257696	0.0733688	0.0840187	0.386517	0.136944	0.185828	0.0120584	0.0918524	0.0251118	0.0428214	0.104091	5.68276e-05	0.214725	0.134058	0.0971193	0.30164	0.225257	0.367601
398	Cortisone_acetate	NEG						0.128751	0.0813974	0.0712229	0.0529066	0.0270345	0.0189163	0.0260905	0.136574	0.0150521	0.0370119	0.240822	0.0782167	0.186991	0.315259	0.301711	0.352203	0.402245	1.19456
399	2-(Benzylsulfanyl)-6-phenylpyrimidin-4(3H)-one	NEG		62459-17-0		Organoheterocyclic compounds	C17H14N2OS	0.121896	0.152035	0.146316	0.271621	0.195983	0.0622957	0.163767	0.215693	0.115504	0.0650637	0.199578	0.0954678	0.0742832	0.00767215	0.0712748	0.0836885	0.385333	0.385955
400	Neohesperidin_dihydrochalcone	NEG						0.106741	0.252871	0.210917	2.31145	0.0356452	4.92929e-05	0.436392	3.67748	1.33361	3.41345	1.70395	0.55189	4.28753e-05	0.0085249	0.33814	4.30912e-05	0.101312	0.0546344
401	Dehydroabietic acid	POS	HMDB0061925	1740-19-8	C12078	Lipids and lipid-like molecules	C20H28O2	0.00638225	0.00680387	0.00626161	0.0137142	0.00598889	0.0114832	0.00284665	0.00377611	0.00209479	0.00291076	0.00851846	0.00348458	0.0120405	0.0199399	0.00843084	0.0127722	0.00866335	0.00959928
402	Oleanane -4H, + 2O, 1COOH, O-HexA, HexA	NEG						1.15041	0.7922	0.774703	0.807002	0.753933	0.786642	1.18356	1.45507	1.72657	1.13932	1.26939	1.69229	0.725742	0.928766	1.03491	0.743554	0.896032	0.972382
403	[6]-Gingerdiol_3,5-diacetate	NEG						0.158343	0.0245532	0.0907026	0.093256	0.0111128	0.0397107	0.10191	0.0341701	0.0397256	0.0308954	0.0620068	0.0262079	0.0312648	0.0331616	0.0268966	0.0398423	0.0432539	0.0619305
404	Methyl 6-(acetyloxy)-1,7,11-trihydroxyabieta-8,11,13-trien-18-oate	NEG		1379770-20-3		Lipids and lipid-like molecules	C23H32O7	0.0431607	0.0115099	0.0220666	0.0209736	0.0207982	0.00972835	0.00533119	0.0387948	0.0109928	0.0147074	0.0752382	0.0238136	0.0358224	0.0243475	0.0478179	0.0688806	0.0576851	0.115139
405	2-Hydroxy-N-[3-(trifluoromethyl)phenyl]benzamide	NEG		587-49-5		Benzenoids	C14H10F3NO2	0.442457	0.248599	0.31307	0.0478568	0.0144299	0.180935	0.0504897	0.0267381	0.0477476	0.0338524	0.0327753	0.049334	0.0289964	0.0151583	0.0115392	0.00104761	5.139e-05	5.27252e-05
406	Atrazine desethyl	POS		6190-65-4		Organoheterocyclic compounds	C6H10ClN5	0.041011	0.0496128	0.0710928	0.0103	0.0153773	0.0815026	0.200707	0.148978	0.123807	0.109271	0.192726	0.281142	0.127871	0.0947847	0.17056	0.00578198	0.00311681	0.00295127
407	Penigequinolone A	NEG		180045-91-4		Alkaloids	C27H33NO6	0.0620088	0.0470124	0.0514609	5.71782e-05	6.4791e-05	0.0256854	0.0479384	0.181517	0.210093	0.118939	0.184777	0.222117	0.342456	0.287565	0.363431	0.11273	0.108054	0.0271237
408	Hastatoside	POS	HMDB0301945			Lipids and lipid-like molecules	C17H24O11	0.0520233	0.0610806	0.0638467	0.24196	0.416879	0.153815	0.17403	0.0614476	0.110852	0.13786	0.221286	0.158387	0.0293957	0.00519802	0.0479275	0.451852	0.243806	0.463866
409	Glycitin	NEG	HMDB0002219			Phenylpropanoids and polyketides	C22H22O10	0.530838	0.337603	0.433152	5.71782e-05	6.4791e-05	0.245598	0.526029	0.0581755	1.13432	0.206083	0.201926	0.864248	0.256279	0.280972	0.723586	0.0145885	0.00477082	0.0335151
410	2-[(4-Hydroxy-2-methylphenyl)(2-methyl-4-oxocyclohexa-2,5-dienylidene)methyl]benzenesulfonic acid	NEG		412958-99-7		Benzenoids	C21H18O5S	0.570349	0.400756	0.457121	0.447944	0.651786	0.398289	0.660401	0.508525	1.1608	0.541084	0.51673	0.566807	0.235562	0.22424	0.227096	0.393721	0.447364	0.261657
411	9-Oxo-9H-indeno[1,2-b]pyrazine-2,3-dicarbonitrile	POS		40114-84-9		Organic oxygen compounds	C13H4N4O	0.252631	0.470493	0.445871	0.44779	0.0857059	0.259383	0.306223	0.340768	0.335911	0.319302	0.292796	0.0814759	0.517033	0.327461	0.786603	0.382647	0.326441	0.291753
412	Chicoric acid	POS	HMDB0002375	70831-56-0	C10437	Organic acids and derivatives	C22H18O12	0.000866009	0.000150493	0.00141113	0.00479533	0.00719875	0.000524525	0.0347637	0.00373188	0.0231324	0.00450137	0.0221356	0.0350079	0.000373054	0.000749187	0.00654393	0.00424057	0.0125516	0.00262097
413	(-)-Gallocatechin (GC)	POS						0.0240882	0.0132111	0.0176112	0.0105815	0.0160604	0.0147169	0.00423692	0.0259335	0.00499042	0.00734545	0.0575695	0.0133824	0.0130642	0.00540486	0.00725153	0.00421567	0.00612681	0.00863131
414	Methyl 4-hydroxy-3,5-dinitrobenzoate	NEG		33927-05-8		Benzenoids	C8H6N2O7	0.255579	0.317898	0.232136	0.410164	0.248796	0.287937	0.239486	0.152215	0.152389	0.311028	0.160386	0.277685	0.148638	0.218232	0.345181	0.274488	0.318198	0.637216
415	2,4-D Butoxyethyl ester	POS		1929-73-3		Benzenoids	C14H18Cl2O4	0.0397081	0.0692522	0.0542916	0.137011	0.08584	0.0289643	0.0363657	0.245508	0.131609	0.0536698	0.0521039	0.0481069	0.0360578	0.0571715	0.0514183	0.0676125	0.0613683	0.155176
416	4-(4-Methoxyphenyl)-2-pyrimidinamine	POS		99844-02-7		Organoheterocyclic compounds	C11H11N3O	0.0441308	0.0599186	0.0631507	0.0668518	0.0650632	0.0380515	0.0456492	0.0589356	0.044312	0.0441786	0.0475867	0.0390605	0.0407816	0.0499933	0.0632118	0.0690603	0.0545632	0.0872531
417	Thieno[3,2-b][1]benzothiophene-2-carboxylic acid	NEG		30126-05-7		Organoheterocyclic compounds	C11H6O2S2	0.258609	0.26866	0.185598	0.271023	0.258684	0.202273	0.228349	0.191724	0.291569	0.252537	0.263112	0.296597	0.206571	0.200594	0.225719	0.24958	0.204667	0.215426
418	Glabrin_C	POS						0.0313819	0.0389313	0.0453997	0.00402245	0.0100216	0.0153984	0.0455681	0.0367213	0.0345033	0.0311158	0.0377392	0.0372699	0.0166501	0.0194527	0.0359183	0.0401064	0.0460101	0.00969521
419	Arg-Pro-Pro	NEG		23815-91-0		Organic acids and derivatives	C16H28N6O4	0.26552	0.100089	0.12097	0.355741	0.216092	0.109632	0.0447437	0.12437	0.0197216	0.0709727	0.595753	0.166721	0.21664	0.252981	0.271965	0.205574	0.54609	0.778496
420	Lubiprostone	NEG	HMDB0015180	136790-76-6	C13707	Lipids and lipid-like molecules	C20H32F2O5	0.0666668	0.515171	0.320009	0.128684	0.53848	0.557083	0.414599	0.132364	0.290309	0.988933	0.257895	1.36089	0.0991505	0.21578	0.150934	0.240314	0.13507	0.256449
421	Gln-Arg	NEG		126590-89-4		Organic acids and derivatives	C11H22N6O4	0.674872	0.848101	0.698318	1.09219	0.493072	0.398187	2.6602	5.59832	3.32948	4.9518	12.7258	4.48347	7.41044	7.99297	17.004	18.3078	11.1084	7.64777
422	Hexose + C13H21O2 (isomer of 1145)	NEG						0.191617	0.62955	0.42739	0.307768	4.15875	1.81107	0.498146	1.38522	0.464909	0.262671	0.35309	0.420922	0.509832	0.861151	0.370244	1.02341	1.53084	0.658744
423	Tafluprost (free acid)	POS		209860-88-8		Lipids and lipid-like molecules	C22H28F2O5	0.0668778	0.123654	0.104814	0.115279	0.232323	0.0740964	0.193429	0.0142122	0.228637	0.0513467	0.0715337	0.0955748	0.0787346	0.0555669	0.0389506	0.16002	0.12849	0.0538118
424	Leucine methyl ester	POS						0.0608641	0.0545669	0.0101256	0.0949656	0.017393	0.0824767	0.153966	0.14413	0.132764	0.190864	0.00490599	0.0751723	0.112574	0.0570167	0.046387	0.136698	0.203842	0.209891
425	D-RIBOSE	NEG	HMDB0000283	613-83-2	C00121	Organic oxygen compounds	C5H10O5	1.30088	1.08676	1.15237	1.22015	2.38631	0.924083	1.77082	1.20613	3.24612	2.29929	1.94832	1.75191	1.39898	1.26137	1.83432	1.32061	1.16074	1.01244
426	4-Hydrazino-5-phenylthieno[2,3-d]pyrimidine	POS		113246-86-9		Organoheterocyclic compounds	C12H10N4S	0.042866	0.0411892	0.0796042	0.069077	0.0521664	0.0751911	0.0467381	0.041657	0.0508453	0.0702376	0.078499	0.038382	0.0804606	0.0627745	0.0770406	0.0491725	0.0336376	0.0660764
427	20-Hydroxy-9,10,14-trimethyl-1,11-dioxo-16,23-epoxy-4,9-cyclo-9,10-secocholesta-2,5,24-trien-2-yl 2-O-(6-deoxy-.alpha.-L-mannopyranosyl)-.alpha.-D-glucopyranoside	NEG		101021-06-1		Lipids and lipid-like molecules	C42H62O14	0.0672041	4.71748e-05	0.0512321	0.107271	0.594922	0.0327379	0.025592	4.76686e-05	0.106604	0.0792884	0.0248375	0.0613111	0.167589	0.265505	0.320363	0.533752	0.497679	0.0902623
428	GLYCEROL-MYRISTATE	POS						0.11164	0.0972795	0.101845	0.277248	0.100212	0.152467	0.023587	0.15969	0.0198253	0.0363586	0.16151	0.0972756	0.121324	0.241652	0.129084	0.144364	0.399942	0.321312
429	13-OxoODE	POS	HMDB0004668		C14765	Lipids and lipid-like molecules	C18H30O3	0.469367	0.598835	0.603626	0.49325	0.616406	0.613838	0.215713	0.289234	0.19683	0.286766	0.474049	0.326393	0.534028	0.646009	0.867723	0.641217	0.51234	0.980528
430	Leukotriene_F4	POS						0.0923317	0.0797662	0.0933395	0.162169	0.196836	0.065376	0.106117	0.0983368	0.11281	0.0492842	0.0979719	0.0685216	0.0225187	0.145626	0.116939	0.0704212	0.0741493	0.115615
431	2,8,9-Trimethyl-2,5,8,9-tetraaza-1-phosphabicyclo[3.3.3]undecane	POS		120666-13-9		Organic nitrogen compounds	C9H21N4P	0.108821	0.0713639	0.106918	0.168936	0.168393	0.101272	0.0411748	0.0402642	0.0365947	0.0503546	0.127566	0.0510516	0.150494	0.146427	0.149481	0.130452	0.127522	0.211205
432	9,11,12a-Trihydroxy-2,3-dimethoxy-8-(3-methylbut-2-enyl)-6,6a-dihydrochromeno[3,4-b]chromen-12-one	NEG		1235072-54-4		Phenylpropanoids and polyketides	C23H24O8	0.225699	0.0596886	0.142747	0.0162501	0.0314239	0.0192565	0.014641	0.0381534	0.0244951	0.00464976	0.307171	0.00208027	0.126154	0.160104	0.0519278	0.0207655	0.0089733	0.0478585
433	Cediranib	NEG	HMDB0249749			Organic oxygen compounds	C25H27FN4O3	8.06699	13.0174	11.1041	13.6128	6.4791e-05	6.77975	98.4236	17.0395	87.3682	24.0474	19.2795	41.9942	49.1659	42.4837	54.9684	16.1446	15.7078	12.9647
434	Vitexin	POS	HMDB0259858			Phenylpropanoids and polyketides	C21H20O10	0.0862217	0.030477	0.0748456	9.72582	12.9059	0.935023	0.606216	0.263319	2.36585	2.31776	0.124557	0.471953	0.0749861	0.0339946	0.149621	3.31242	4.98251	4.08912
435	Gossypol	POS	HMDB0040723	90141-22-3	C07667	Terpenoids	C30H30O8	0.0770448	0.0851659	0.0714603	0.0458585	0.0864873	0.0359932	0.237772	0.0665508	0.182745	0.123378	0.108608	0.171941	0.166307	0.0568095	0.10245	0.0614026	0.093913	0.073531
436	5-Bromo-8-quinolinol	POS		1198-14-7		Organoheterocyclic compounds	C9H6BrNO	0.272501	0.23528	0.286263	0.208249	0.269696	0.284198	0.0305448	0.186237	0.0280614	0.0637387	0.0716893	0.0398947	0.109938	0.138776	0.155168	0.185192	0.183627	0.121371
437	FA 18:2+2O	NEG						0.0261905	0.0210996	0.0168663	0.0430845	0.0285256	0.00712128	0.00746405	0.0216603	0.00116573	0.00962597	0.0252359	0.00201831	0.0563205	0.047806	0.0444937	0.0346429	0.0347197	0.0978659
438	4-tert-Butyl-N-(3-quinolinyl)benzamide	POS		331850-72-7		Organoheterocyclic compounds	C20H20N2O	0.030725	0.0312609	0.0307951	0.0248586	0.0227497	0.0269544	0.0633292	0.0330779	0.0552712	0.0345681	0.0407096	0.0350025	0.0411038	0.0382491	0.0441116	0.0395499	0.0204191	0.0510528
439	Labetalol	NEG	HMDB0014736	36894-69-6	C07063	Benzenoids	C19H24N2O3	0.271421	0.0550738	0.0338637	0.167807	0.0481987	0.0686578	0.0169671	0.0397492	0.0349453	0.052183	0.206809	0.19041	0.244746	0.208307	0.287345	0.2283	0.237687	0.20099
440	Pravastatin_sodium	POS						0.112085	0.0200234	0.0757376	0.0840951	0.037486	0.107392	0.0019917	0.0539515	0.00482656	0.00577134	0.07049	0.0270891	0.0325645	0.0184867	0.0115244	0.0323317	0.0398739	0.0505282
441	Rosmic acid	NEG	HMDB0032082	197799-63-6		Benzenoids	C21H26O7	0.0999541	0.185455	0.132395	1.32317	0.236004	0.0931466	0.00955703	0.326935	0.0360545	0.0445675	1.09416	0.284436	0.0731894	0.212571	0.0886207	0.209109	1.81306	2.26931
442	2-(2,6-Dimethyl-4-morpholinyl)-6-(3-methyl-1-piperidinyl)-5-nitro-4-pyrimidinamine	POS		1005109-02-3		Organic 1,3-dipolar compounds	C16H26N6O3	0.560112	0.419058	0.5693	0.851187	0.559481	0.449254	0.298781	1.69434	0.291315	0.500728	0.51297	0.228331	1.4733	0.965304	0.534674	0.755006	0.486145	0.567913
443	Nomilinic acid	NEG	HMDB0035771	35930-20-2		Organic oxygen compounds	C28H36O10	0.154761	0.0328814	0.0709851	0.16588	0.0150296	0.144235	0.0469785	0.0834839	0.0559612	0.0230587	0.0886273	0.016565	0.0111583	0.0079545	0.0250881	0.0511233	0.0393949	0.0489995
444	Pergolide	POS	HMDB0015317	66104-22-1	C07425	Organoheterocyclic compounds	C19H26N2S	0.0234305	0.00248283	0.0143604	0.0233194	0.0127063	0.0384835	2.69006e-05	0.00833916	0.000513304	0.00302362	0.0241535	0.00241441	0.0416079	0.0257735	0.0515159	0.0419788	0.0617977	0.121055
445	1,2,4-Triazolo[4,3-a]pyridin-3(2H)-one	NEG		6969-71-7		Organoheterocyclic compounds	C6H5N3O	0.575594	0.391455	0.426425	0.334606	0.494231	0.424631	0.405959	1.10199	0.510258	0.513054	0.894385	2.26963	0.246323	0.327135	0.241103	0.912332	0.497442	0.592475
446	imidazo[1,2-c]pyrimidin-5-ol	NEG		55662-66-3		Organoheterocyclic compounds	C6H5N3O	0.545212	0.311666	0.307131	0.216367	0.288382	0.151771	0.38113	0.81356	0.577056	0.459756	0.901524	1.14858	0.0808776	0.0829602	0.206952	0.13492	0.540206	0.350023
447	Luteolin	POS	HMDB0005800	491-70-3	C01514	Phenylpropanoids and polyketides	C15H10O6	0.0306917	0.0404005	0.0382795	0.00992967	0.0200257	0.0105638	0.0662466	0.052102	0.0372968	0.02807	0.0203537	0.0453149	0.036937	0.0120915	0.0858308	0.00492554	0.0213825	0.0250846
448	[1,2,4]Triazolo[4,3-a]quinazolin-5(1H)-one, 2,4-dihydro-4-methyl-1-thioxo-	POS		127570-96-1		Organoheterocyclic compounds	C10H8N4OS	0.0533941	0.0583376	0.0472348	0.138799	0.227201	0.059678	0.0211494	0.0882853	0.0289884	0.0631729	0.0562835	0.0298349	0.057906	0.0528595	0.039296	0.0651391	0.100231	0.237673
449	1,2-Di-(9Z,12Z,15Z-octadecatrienoyl)-sn-glycero-3-phosphocholine	POS		2701-19-1		Lipids and lipid-like molecules	C44H76NO8P	0.0179624	0.00152938	0.0163854	0.00496049	2.87016e-05	2.77756e-05	0.00522496	2.83265e-05	0.00216733	2.60398e-05	0.0139234	0.0225816	2.67889e-05	2.73399e-05	2.69945e-05	2.75576e-05	2.73047e-05	2.60445e-05
450	Oleanane -2H, +2O, 1COOH, O-HexA-HexA	NEG						0.119031	0.0970869	0.166471	5.71782e-05	0.0253994	0.143698	0.157868	0.222043	0.232101	0.129595	0.387852	0.248314	0.17382	0.192656	0.143614	0.127057	0.117913	0.127525
451	3'-hydroxy-e,e-caroten-3-one	POS	HMDB0002020	140460-59-9		Lipids and lipid-like molecules	C40H54O2	0.674691	0.523265	0.310779	0.39235	0.574857	0.732825	0.366434	0.239274	0.343472	0.256957	0.52318	0.17419	0.314502	0.454755	0.291891	0.600081	0.254717	0.478472
452	Linoleyl-carnitine	POS						0.0220697	0.0114467	0.0160537	0.0138259	0.0226075	0.00715813	0.00965287	0.00614065	0.00621504	0.00578093	0.0494962	0.0103624	0.0727366	0.0877855	0.0996502	0.0535271	0.0765982	0.124171
453	1,2-dihydroxyheptadec-16-yn-4-yl acetate	POS		28884-46-0		Fatty acids	C19H34O4	0.529184	0.0508448	0.470492	0.640006	0.696192	0.0525147	0.356429	0.233778	0.364052	0.198484	0.601461	0.232037	0.599521	0.680311	0.589889	0.537205	0.143337	0.354799
454	Conivaptan	POS	HMDB0015010	210101-16-9		Benzenoids	C32H26N4O2	0.0308268	0.114444	0.0774942	0.0947453	0.0630684	0.0708407	0.243079	0.12029	0.212931	0.285915	0.0861025	0.227147	0.0700425	0.110394	0.071221	0.0503169	0.106258	0.0648567
455	1-(2,4,5-Trimethoxyphenyl)-1,2-propanedione	POS	HMDB0031771	2020-84-0		Benzenoids	C12H14O5	0.00437324	2.70245e-05	0.00143596	0.00143578	0.000608888	2.77756e-05	0.00796537	0.00404175	2.88752e-05	0.00229278	2.85883e-05	0.00283649	0.00816046	0.0115844	0.00980114	0.0124826	0.0108464	0.0039503
456	Cirsimaritin	POS	HMDB0250276		C17785	Phenylpropanoids and polyketides	C17H14O6	0.0124554	0.00531616	0.00738553	2.69389e-05	0.0181987	0.00427997	0.0194745	0.00116154	0.015292	0.0181492	0.00671174	0.0078669	0.00273436	0.00293413	0.00683597	0.00391753	0.0103995	0.0056968
457	Dehydroaporheine	POS	HMDB0033355	36285-03-7		Alkaloids and derivatives	C18H15NO2	0.0763005	0.0812658	0.0881526	0.0821227	0.0844287	0.0731893	0.131827	0.0714407	0.11201	0.0829762	0.0728444	0.0567933	0.0834947	0.0692432	0.0729479	0.148954	0.13698	0.0946108
458	arborinine	POS	HMDB0030177	5489-57-6	C10643	Organoheterocyclic compounds	C16H15NO4	0.727377	0.887413	0.874871	0.844822	0.886534	0.861063	1.07865	0.548411	0.844494	0.721094	0.719572	0.53807	0.962934	0.783951	0.814271	1.39506	1.28983	1.10623
459	Methyl_nigakinone	POS						0.0624336	0.0851256	0.0834598	0.0207109	0.0299216	0.0294873	0.132628	0.106174	0.114956	0.0635061	0.0700256	0.0696734	0.0923287	0.0545792	0.0851419	0.0730646	0.0585167	0.0791909
460	Delphinidin-3-rutinoside	POS						0.0615095	0.0658978	0.0702502	0.122603	0.116654	0.0929537	0.316174	0.231325	0.822867	0.218584	0.100571	0.601761	0.0477676	0.0118461	0.0415875	0.178653	0.490499	0.1655
461	Octaethylene glycol	POS						0.0217674	0.00304439	0.013093	0.00684895	0.0040512	0.00983479	0.0566218	0.0131946	0.0119366	0.00872595	0.0117231	0.0165192	0.038203	0.0309506	0.0540588	0.0377515	0.0243302	0.0307108
462	Dantrolene	NEG	HMDB0015350	7261-97-4	C06939	Organoheterocyclic compounds	C14H10N4O5	0.0700549	0.357159	0.239808	0.199172	0.152462	0.238888	0.662694	0.294278	0.684326	0.294142	0.732363	0.985586	0.120041	0.103479	0.392703	0.170853	0.270924	0.170304
463	N-Benzyl-2-naphthalenesulfonamide	NEG		71862-51-6		Benzenoids	C17H15NO2S	0.408782	0.491283	0.42388	0.0828167	0.231053	0.251949	0.0954594	0.546533	0.135988	0.0811329	0.99097	0.241871	0.210671	0.0789999	0.724971	0.0321965	0.0790025	0.0278224
464	Pyridine, 4-[4-(4-fluorophenyl)-2-(4-nitrophenyl)-1H-imidazol-5-yl]-	NEG		152121-53-4		Organoheterocyclic compounds	C20H13FN4O2	0.163207	0.0859211	0.147698	0.231556	0.642066	0.201361	0.398623	0.205914	0.549674	0.578376	0.128346	0.238464	0.0626297	0.0332939	0.0460137	0.0938832	0.124532	0.0662439
465	Verteporfin (Visudyne)	POS						0.010303	2.70245e-05	0.00199519	0.0543315	0.059953	0.0108666	2.69006e-05	0.0071937	2.88752e-05	0.00192561	0.00488593	0.00806316	0.0201505	2.73399e-05	0.00505059	0.0432553	0.00514201	0.0146456
466	2,4,5,6-Pyrimidinetetramine	POS		1004-74-6		Organoheterocyclic compounds	C4H8N6	0.0270781	0.0121998	0.0107367	0.0250729	0.0236513	0.0321443	0.0252218	0.026116	0.0103413	0.0110188	0.035822	0.0294231	0.0358128	0.0248186	0.0189794	0.0303895	0.0319832	0.0270995
467	PC(37:4)	POS				Lipids and lipid-like molecules	C45H82NO8P	0.100634	0.103963	0.0983767	0.0118531	0.023342	0.0554621	0.137854	0.117	0.123132	0.111811	0.0842413	0.100669	0.0447828	0.105959	0.0854641	0.054273	0.0506322	0.0333153
468	Docebenone	NEG	HMDB0247732		C01349	Lipids and lipid-like molecules	C21H26O3	2.07254	2.2454	2.22739	3.04713	2.47847	1.56079	2.38143	1.94332	3.09321	1.76246	0.924904	2.19094	1.67454	0.815477	2.05654	0.834646	1.61167	1.50593
469	1,2-Dilinoleoyl-sn-glycero-3-phosphoethanolamine	POS		20707-71-5		Lipids and lipid-like molecules	C41H74NO8P	0.104345	0.266175	0.140331	0.041085	0.0298389	0.132427	0.107477	0.308178	0.263592	0.146051	0.236162	0.19822	0.0512355	0.107463	0.287534	0.0870385	0.0237276	0.0788639
470	VITAMIN_E_SUCCINATE(TOCOPHEROL_SUCCINATE)	POS						0.00413384	0.0044462	0.00597432	0.0194879	0.0220462	0.00361958	0.00823482	0.00431088	0.0056476	0.00588759	0.00699859	0.0136204	0.00108852	0.0112874	0.028395	0.0193053	0.005969	0.00154929
471	2-(Hexopyranosyloxy)-3-hydroxypropyl (7Z,10Z,13Z)-hexadeca-7,10,13-trienoate	NEG				Lipids and lipid-like molecules	C25H42O9	2.89286	0.746131	2.18681	5.99506	0.74876	1.52316	0.449563	0.981262	0.276535	0.539816	4.13825	5.10701	1.19112	1.32413	0.940532	1.50135	0.651565	1.70156
472	Dihydrocapsaicin	POS	HMDB0038457	19408-84-5	C16952	Benzenoids	C18H29NO3	0.0335947	0.0185624	0.0340719	0.0468615	0.0178502	0.0479499	0.0714869	0.0337339	0.013401	0.0616981	0.0717696	0.0120454	0.166704	0.0150282	0.0231236	0.116079	0.0245389	0.0426891
473	19(R)-hydroxy-PGE2	POS						0.0336528	0.0313474	0.0351918	0.0198353	0.0315238	0.0613765	0.00332696	0.0367204	0.0101333	0.0115836	0.0369895	0.03224	0.0637296	0.0363204	0.047314	0.115708	0.0642023	0.0759544
474	Steviobioside	POS	HMDB0036707	41093-60-1		Lipids and lipid-like molecules	C32H50O13	0.0687921	0.0543237	0.0432234	0.0184686	0.0410522	0.0436112	0.0127353	0.0278031	0.0113264	0.0222617	0.141719	0.0483842	0.0670487	0.0525985	0.0334523	0.0451826	0.0369849	0.0887621
475	Condelphine	POS		7633-69-4		Lipids and lipid-like molecules	C25H39NO6	0.0106706	0.0269682	0.0206008	0.0115898	0.0378781	0.0149635	0.0284367	0.0112	0.0204654	0.116278	0.0160493	0.00935492	0.0085722	0.00530154	0.0166266	0.0174334	0.00892923	0.00843348
476	4-O-Caffeoylquinic acid	POS		905-99-7		Shikimates and Phenylpropanoids	C16H18O9	0.224143	0.19567	0.0701657	0.0678196	0.0371682	0.0596832	0.211411	0.111032	0.215918	0.214806	0.30673	1.1998	0.08456	0.0904069	0.106877	0.0840345	0.190627	0.125657
477	Zingerone	POS	HMDB0032590	122-48-5	C17497	Benzenoids	C11H14O3	0.110219	0.0934912	0.104853	0.135427	0.18084	0.103953	0.0576177	0.0808947	0.0555092	0.0802112	0.145401	0.0784364	0.0892913	0.0982421	0.127024	0.0963628	0.0699753	0.0944193
478	Aloe emodin	POS		481-72-1		Polyketides	C15H10O5	0.0128134	0.00922563	0.00676894	0.00997048	0.0134207	0.00998768	0.0235115	0.0190561	0.0266896	0.0241669	0.0316695	0.0309191	0.00784087	0.00897668	2.69945e-05	2.75576e-05	2.73047e-05	0.0114956
479	Apigenin-7-O-glucoside	NEG						0.34665	0.0799874	0.212528	33.5074	49.7065	3.91573	1.01579	0.640575	4.45256	6.45291	0.397199	1.05967	0.24919	0.0685933	0.428726	11.5377	20.289	18.3715
480	3,7,8,2'-Tetrahydroxyflavone	POS		710338-77-5		Phenylpropanoids and polyketides	C15H10O6	0.0251382	0.0419946	0.0331813	0.0224886	0.0130506	0.0273465	0.0498306	0.155424	0.115634	0.11881	0.136781	0.0864863	0.0255021	0.0071595	0.046337	0.0246327	0.0285027	0.0194016
481	kaempferol-3-O-rutinoside	POS						0.0157274	0.0203845	0.0192172	0.00222267	0.0127497	0.0312391	0.0229246	0.0831831	0.0426372	0.0712001	0.0611796	0.0354471	0.00908736	0.00726474	0.0216233	0.0104934	0.0293447	0.0113796
482	Isorhamnetin	POS	HMDB0002655	480-19-3	C10084	Phenylpropanoids and polyketides	C16H12O7	0.0102894	0.0205652	0.0161318	0.0106112	0.0118586	0.0156572	0.136995	0.125112	0.154647	0.151413	0.0469678	0.0346924	2.67889e-05	0.00598528	0.054726	0.0135296	0.055911	0.00958261
483	4-Methylumbelliferyl .beta.-D-glucopyranoside	POS		18997-57-4		Phenylpropanoids and polyketides	C16H18O8	1.06948	0.630467	0.950895	0.157358	0.28776	0.527322	0.628065	0.559252	0.929395	1.30512	1.01885	1.32252	0.896864	0.615075	0.39414	0.393828	0.287038	0.235266
484	2-(3,5-Dihydroxy-4-methoxyphenyl)-5,7-dihydroxy-4-oxo-4H-chromen-3-yl .beta.-D-glucopyranoside	POS		230283-37-1		Phenylpropanoids and polyketides	C22H22O13	0.00320717	0.0625743	0.0388651	0.00374038	0.00271943	0.0143976	0.0317911	0.12085	0.104366	0.0810845	0.115783	0.0442252	0.0241856	0.00399808	0.0282282	0.0049256	0.0209359	0.0177769
485	Phenol, 4-[5-(3-hydroxyphenyl)-2-thienyl]-2-methyl-	NEG		1122660-25-6		Benzenoids	C17H14O2S	0.0512021	0.030762	0.0204845	0.565129	0.236378	0.669577	0.112706	0.0235249	0.0993428	0.171465	0.162528	0.107918	0.0799542	0.087636	0.0597854	0.113257	0.0960178	0.198409
486	Flavonol base + 4O, O-Hex-dHex, O-Hex	NEG						0.06374	0.244873	0.17411	0.199601	0.225237	0.376281	0.552682	1.30167	1.3309	1.0923	0.384734	0.322105	0.140542	0.0664979	0.296722	0.264147	0.409259	0.217373
487	Licoagroside B	POS	HMDB0036523			Lipids and lipid-like molecules	C18H24O12	0.0165487	0.00362924	0.0140698	0.0049497	0.0371743	0.0265344	0.080155	0.00901366	0.0659218	0.0323264	0.0267825	0.0129705	0.0219754	0.0216873	0.0281203	0.00775194	0.00489398	0.0076348
488	1,3 Cyclohexanedione	NEG						0.520212	0.532155	0.25073	0.506321	0.485592	0.219096	0.495562	1.16195	0.362205	0.599446	0.862201	2.13261	0.187025	0.211909	0.437216	0.247255	0.455612	0.25578
489	Benzenebutanoic acid, 2,5-difluoro-.alpha.,.gamma.-dioxo-, methyl ester	POS		175711-74-7		Organic oxygen compounds	C11H8F2O4	0.0352713	0.0521063	0.0358728	0.0185893	0.030943	0.0176639	0.0203638	0.0443004	0.0152362	0.0550126	0.031949	0.0354162	0.0342458	0.0350041	0.0667815	0.143122	0.103308	0.0911465
490	2-Bromo-N-(2-methylphenyl)benzamide	POS		303991-47-1		Benzenoids	C14H12BrNO	0.00873994	0.00839131	0.00570361	0.00312574	0.00803655	0.00289017	0.0126702	0.0060291	0.00271456	0.00644711	0.0123197	0.0175967	0.00118974	0.000344937	0.00277741	0.00503233	0.0089556	0.00784151
491	trans-2-Butene-1,4-dicarboxylic acid	POS		4436-74-2		Lipids and lipid-like molecules	C6H8O4	0.243974	0.367742	0.424675	0.238387	0.361797	0.206744	0.301611	0.200087	0.364029	0.368675	0.307147	0.201704	0.372373	0.336069	0.320877	0.321795	0.183032	0.30945
492	7H-[1,2,4]Triazolo[4,3-b][1,2,4]triazole-3,7-diamine	POS		13728-18-2		Organoheterocyclic compounds	C3H5N7	0.00253806	2.70245e-05	3.00552e-05	0.107713	0.102129	0.0441853	2.69006e-05	2.83265e-05	2.88752e-05	0.00668806	2.85883e-05	0.00334116	0.0184741	0.0339169	0.0110517	0.191399	0.0932614	0.13724
493	3-Bromoquinolin-4-amine	POS		36825-36-2		Organoheterocyclic compounds	C9H7BrN2	0.267014	0.193588	0.255695	0.365512	0.177069	0.55275	0.0625603	0.520715	0.0395482	0.0974188	0.0678884	0.0274833	0.477505	0.421291	0.421266	0.240421	0.506241	0.318635
494	1,4-Dicaffeoylquinic acid	POS	HMDB0250259			Shikimates and Phenylpropanoids	C25H24O12	0.00290266	0.00690836	0.011004	0.00132619	0.0041159	0.001306	0.00261406	0.00638715	0.000242113	0.00280809	0.00432617	0.00788775	0.00202205	0.00254906	0.00404214	0.00182597	0.0013242	0.00325577
495	2,4-Dimethylnicotinic acid	POS		55314-30-2		Organoheterocyclic compounds	C8H9NO2	0.200429	0.239223	0.249481	0.163346	0.160403	0.186489	0.228372	0.214918	0.226254	0.183548	0.241969	0.244546	0.226046	0.232226	0.243987	0.147035	0.138941	0.1255
496	2-(Pentylamino)acetamide	POS		76990-56-2		Organic acids and derivatives	C7H16N2O	0.0482099	0.115498	0.10538	0.0754392	0.0847325	0.045612	0.0698707	0.0386206	0.068167	0.0156404	0.0744675	0.0655738	0.0682641	0.046526	0.0588655	0.07265	0.0658574	0.0599076
497	2-(2-Hydroxypropan-2-yl)-4-methoxy-6-(2-phenylethyl)-2,3-dihydro-1-benzofuran-7-carboxylic acid	NEG		1174388-85-2		Phenylpropanoids and polyketides	C21H24O5	0.15317	0.0359063	0.0750976	0.299355	0.128364	0.144175	0.0235261	0.0630028	0.0046348	0.0284873	0.167475	5.68276e-05	0.178169	0.0982495	0.121269	0.187781	0.116136	0.175302
498	Pheophorbide a	POS	HMDB0256449				C35H36N4O5	5.8234	8.05771	7.05554	3.49823	3.26217	4.20079	8.65685	28.97	14.9115	13.055	7.51285	6.15021	15.2024	22.1881	18.4256	14.16	37.9899	9.91676
499	1-(3,5-Dihydroxyphenyl)-12-hydroxytridecan-2-one	NEG		913690-42-3		Lipids and lipid-like molecules	C19H30O4	4.22419	0.19657	0.602971	0.283209	0.255341	0.839023	0.444806	0.488011	0.246036	0.170121	0.454646	0.279684	0.23311	0.0609884	0.131312	0.0990827	0.0734075	0.0577468
500	Solanine	NEG						0.0708144	0.0290888	0.0520027	0.562236	0.508513	0.0439365	0.0836638	0.0169162	0.0461534	0.0246849	0.100907	0.0375964	0.0489607	0.0590411	0.23788	0.068195	0.0660405	0.122748
501	alpha-Cyperone	POS	HMDB0037061	473-08-5		Lipids and lipid-like molecules	C15H22O	0.116816	0.0753364	0.0896242	0.133985	0.126174	0.0861327	0.0417231	0.0476072	0.0534398	0.0658628	0.101629	0.0673785	0.18609	0.0812943	0.201971	0.206944	0.0945641	0.13325
502	Triptophenolide	NEG				Terpenoids	C20H24O3	17.6338	12.8627	13.7408	32.8139	36.3316	12.3576	11.6261	9.10847	8.03761	5.60456	8.72829	15.3853	21.5215	11.6975	13.5705	11.1615	9.10038	10.2932
503	3,5-Di-tert-butyl-2-hydroxybenzaldehyde	POS		37942-07-7		Organic oxygen compounds	C15H22O2	0.0583182	0.0401608	0.0501789	0.205608	0.0807805	0.0450847	0.037003	0.0399633	0.0419216	0.056419	0.0998938	0.0389996	0.168033	0.157055	0.188236	0.174067	0.164891	0.274748
504	Nootkatone	POS				Terpenoids	C15H22O	0.250262	0.199618	0.20235	1.16132	0.294538	0.364379	0.113059	0.116956	0.0894309	0.0950395	0.290004	0.216738	0.711676	0.402611	0.456341	0.964614	1.15858	1.60213
505	15-Keto-protaglandin_F2alpha	POS						0.0663664	0.0375759	0.0533965	0.116117	0.023132	0.039935	0.0518722	0.0191791	0.0848928	0.0490954	0.10905	0.0393622	0.313563	0.227829	0.165274	0.174597	0.299647	0.433334
506	Eupatorin	POS	HMDB0252128			Phenylpropanoids and polyketides	C18H16O7	0.157527	0.0817881	0.253183	0.0389648	0.0633056	0.0563792	0.101741	0.144589	0.106449	0.0326651	0.081507	0.0978578	0.123053	0.0204206	0.00638933	0.00100761	0.00292938	0.00298374
507	AMP-Deoxynojirimycin	POS	HMDB0248353			Organoheterocyclic compounds	C22H39NO5	0.0538296	0.0213198	0.0362891	0.0692137	0.0157838	0.0127993	0.00584043	0.0869314	0.00660376	0.0214007	0.204556	0.0181848	0.0439385	0.0527582	0.0988096	0.0607501	0.0493869	0.0603906
508	(4E,6E)-2-(Hydroxymethyl)-3-(3-methoxy-3-oxopropyl)deca-4,6-dienoic acid	POS		1235687-86-1		Lipids and lipid-like molecules	C15H24O5	1.18131	1.06729	1.38517	1.12152	0.528	0.920974	2.01767	3.23861	3.73411	2.15575	3.08114	4.24652	6.97381	5.05306	9.28176	2.45421	2.31054	1.17001
509	Germanaism B	POS		123648-56-6		Shikimates and Phenylpropanoids	C23H22O11	0.0129459	0.00540093	0.0102839	2.14892	6.09544	0.0504954	0.00337304	0.0110484	0.00461724	0.0231795	0.00312192	0.0140305	2.67889e-05	0.00682154	0.00739335	1.66996	1.05482	2.56143
510	(1S,3R,4R,5R)-3-(((2E)-3-(2-(3,4-Dihydroxyphenyl)-7-hydroxy-3-(methoxycarbonyl)-2,3-dihydro-1-benzofuran-5-yl)prop-2-enoyl)oxy)-1,4,5-trihydroxycyclohexanecarboxylic acid	POS				Phenylpropanoids and polyketides	C26H26O13	0.0226588	0.0248273	0.0461808	2.69389e-05	0.00313506	0.0100782	0.0296699	0.00459766	0.0314355	0.0449644	0.0468461	0.0389267	0.00337692	0.00582005	0.00967534	0.0078186	0.00482986	0.00359963
511	3,4-Dihydro-6-hydroxy-.alpha.,2,5,7,8-pentamethyl-2H-1-benzopyran-2-pentanoic acid	POS		1893298		Organoheterocyclic compounds	C19H28O4	0.0121115	0.0223019	0.024477	0.0124436	0.0177016	0.00831511	0.018849	0.0094957	0.0250193	0.0192861	0.0135447	0.0119743	0.0123182	0.00744948	0.0204823	0.00590546	0.00754703	0.00979563
512	Telmisartan	POS	HMDB0015101	144701-48-4	C07710	Benzenoids	C33H30N4O2	0.978631	1.20315	1.15101	0.858253	1.06534	0.599213	2.31778	0.760908	3.06862	1.37089	0.978395	0.691602	2.8845	0.939192	2.84858	1.44349	0.939218	0.678053
513	Kaempferol-7-O-glucoside	NEG						0.401522	1.16858	0.73388	5.5337	0.24543	0.506215	1.75104	4.46763	2.33563	1.63989	2.55348	1.04647	0.0914166	0.0815815	0.133682	0.752691	1.12718	0.75279
514	Ascochitin	POS						0.0411587	0.0381462	0.0492454	0.143945	0.392366	0.0401792	0.0149067	0.0221181	0.00242755	0.0108472	0.0259333	0.048766	0.0033365	0.008508	0.119223	0.0495122	0.0403822	0.1217
515	Flavone base + 3O, 1MeO, C-Hex	NEG						0.0560332	0.0359418	0.0514038	0.395488	0.407891	0.0605153	0.099966	0.325315	0.070507	0.327813	0.236692	0.193561	0.0149412	4.57175e-05	0.0220979	0.115785	0.521482	0.129128
516	(5S)-1,2,3,4,5,6,7,8,9,10-Decahydro-5,9-methanobenzo[8]annulen-11-one	POS		1212427-22-9		Organic oxygen compounds	C13H18O	0.96847	2.31406	1.72865	0.776968	1.15276	1.49512	2.40948	0.910908	3.2876	1.86581	1.36653	0.788188	2.72692	2.16197	2.68201	1.45225	1.36849	0.695426
517	2,3-Dihydroxybenzonitrile	POS		67984-81-0		Benzenoids	C7H5NO2	0.669003	0.62333	0.698054	0.225892	0.464605	0.332211	0.76597	0.725697	0.844081	0.426345	1.35624	0.477858	0.69062	1.07839	1.9527	0.372597	0.34737	0.211999
518	N-Benzylglycine	POS		17136-36-6		Organic acids and derivatives	C9H11NO2	0.053326	0.0628383	0.0817766	0.0376203	0.0340162	0.0372191	0.0332648	0.121246	0.141416	0.0465499	0.098867	0.0570698	0.0691707	0.110168	0.107421	0.0364106	0.0412782	0.0275707
519	4-Hydroxy-3',6-dimethoxy-5'-methylspiro[1-benzofuran-2,4'-cyclohex-2-ene]-1',3-dione	NEG		913691-51-7		Organoheterocyclic compounds	C16H16O6	0.0283465	0.00983152	0.0166403	16.9416	0.0215883	0.00715403	0.0382017	1.56205	0.443048	3.91889	1.55026	0.0185537	0.00612937	0.0182489	0.223149	0.00303801	0.00516652	0.00432886
520	3-Formyl-6-isopropylchromone	POS		49619-58-1		Organoheterocyclic compounds	C13H12O3	0.0426949	0.0774401	0.0805778	0.0192914	0.0409431	0.0253144	0.14048	0.0702167	0.160045	0.0655065	0.0768151	0.13276	0.0594981	0.0386042	0.0606905	0.0764067	0.0675395	0.0741955
521	Amiloride	POS	HMDB0014732	2016-88-8	C06821	Organoheterocyclic compounds	C6H8ClN7O	0.049549	0.0327236	0.0430221	0.00730608	0.00763121	0.0236211	0.0259258	0.0188145	0.037922	0.0493675	0.0249961	0.032256	0.0611019	0.0380522	0.0159548	0.0165533	0.0132758	0.0106094
522	Isofraxidin	POS	HMDB0253642		C17480	Phenylpropanoids and polyketides	C11H10O5	0.44945	0.529459	0.572633	0.0333316	0.411214	0.278921	1.7291	0.124668	1.25839	0.379774	1.04758	1.96542	0.0770149	0.00956415	0.205166	0.651528	0.0973919	0.363088
523	1,2,5,8-Tetrahydroxyanthracene-9,10-dione	POS		81-61-8		Benzenoids	C14H8O6	0.00251454	0.0190302	0.0121964	2.69389e-05	2.87016e-05	0.00128626	0.00976186	0.0288317	0.0298092	0.0198549	0.024032	0.00783291	0.00210156	2.73399e-05	0.00426557	0.00741575	0.00521187	0.00339281
524	3,5,7-Trihydroxy-4'-methoxyflavone	POS		491-54-3		Shikimates and Phenylpropanoids	C16H12O6	0.00895722	0.00649512	0.0114887	0.0261468	0.0321381	0.0147358	0.00988533	0.0217886	0.00764709	0.0108127	0.0189641	0.0249886	0.00577453	0.00268793	0.00212346	0.015185	0.0346917	0.0133571
525	2-Amino-2,3-dihydro-1H-indene-2-carboxylic acid	POS		27473-62-7		Organic acids and derivatives	C10H11NO2	0.0136366	0.0110236	0.0077111	0.0334166	0.049693	0.015794	0.0130142	0.0737714	0.0175696	0.0158846	0.0191496	0.0214741	0.0199825	0.0128231	0.0157927	0.0462618	0.0304731	0.00774148
526	2-(Chloromethyl)-5-nitro-1,3-benzoxazole	POS		119198-10-6		Organoheterocyclic compounds	C8H5ClN2O3	0.0319271	0.0984724	0.0407814	0.0196483	0.0131783	0.0213763	0.0362829	0.0571024	0.0328911	0.0294438	0.0399314	0.0264679	0.0134546	0.0237763	0.0292691	0.00672477	0.062148	0.0337594
527	Ile-Pro	POS		37462-92-3		Amino acids and Peptides	C11H20N2O3	0.0474246	0.0448383	0.0692714	0.103137	0.0818199	0.0815758	0.0664364	0.121184	0.117413	0.0493443	0.0694658	0.0716585	0.0603543	0.0712364	0.0721323	0.0527203	0.0676661	0.0386142
528	Bilobalide	NEG	HMDB0242203			Lipids and lipid-like molecules	C15H18O8	0.0832216	0.0877033	0.0864715	0.113216	0.0889511	0.0580721	0.220247	0.0617326	0.11474	0.118806	0.151256	0.301058	0.0867461	0.105898	0.135147	0.0867092	0.0702122	0.0464422
529	N,N-Diethyl-3,5-dinitrobenzamide	POS		2782-38-9		Benzenoids	C11H13N3O5	0.0779564	0.308238	0.146248	0.362639	0.0626416	0.070639	0.0720446	0.127637	0.0733491	0.0361718	0.0936888	0.104307	0.0101884	0.0197323	0.0147245	0.0324	0.330009	0.236225
530	N-(4-Hydroxy-3-methylphenyl)acetamide	POS		16375-90-9		Benzenoids	C9H11NO2	3.44508	1.98546	3.28406	4.09777	2.22612	3.42139	3.14767	4.12181	2.50756	2.48138	3.16565	2.27634	3.70916	4.8365	4.05413	2.5052	4.44456	3.24738
531	2-Chloro-1H-imidazole	POS		16265-04-6		Organohalogen compounds	C3H3ClN2	0.0673951	0.113069	0.110634	0.173747	0.144324	0.0629065	0.0962919	0.117715	0.0840016	0.0778936	0.0960499	0.0732191	0.0706032	0.0960354	0.130563	0.163058	0.110939	0.243883
532	2-(Trifluoromethyl)-1,3-thiazole-4-carboxylic acid	POS		915030-08-9		Organoheterocyclic compounds	C5H2F3NO2S	0.00923826	0.0103265	0.00815016	0.00732289	0.00682917	0.0074373	0.0087035	0.00924135	0.0110136	0.00871787	0.0145504	0.00838072	0.00854153	0.0079043	0.0133521	0.0091017	0.00791672	0.00663655
533	PC(35:1)	POS				Lipids and lipid-like molecules	C43H84NO8P	0.0454237	0.199014	0.233445	0.120394	0.023769	0.0842925	0.0694463	0.216831	0.0254045	0.0804237	0.0855286	0.14173	0.273927	0.236833	0.119043	0.143817	0.109	0.103414
534	6-Amino-1-hexanol	POS		4048-33-3		Organic nitrogen compounds	C6H15NO	1.95374	2.27634	2.17315	2.04868	2.66353	2.09285	1.9318	2.07463	2.1525	1.87572	1.99932	1.9708	1.96128	2.17186	1.94334	2.05733	1.99289	2.01827
535	Tetraethylammonium cation	POS		66-40-0		Organic nitrogen compounds	C8H20N	2.35749	1.76323	2.5438	2.36411	2.72933	2.52631	2.59245	1.9659	2.85978	1.99768	2.58517	2.57616	2.59626	2.4251	3.08772	1.99459	3.1169	3.07064
536	beta-Carotenone	POS	HMDB0039023	20126-74-3		Lipids and lipid-like molecules	C40H56O4	0.724419	1.24333	1.25681	0.880859	0.436663	0.824905	0.844658	2.16477	0.615088	0.981097	1.1223	1.14742	0.815691	0.978247	0.996054	1.21678	1.60627	1.08559
537	Hexadecyltrimethylammonium cation	POS		1826123		Organic nitrogen compounds	C19H42N	0.0818049	0.277959	0.0981312	0.0036204	0.0103857	0.0388087	0.0111443	0.05794	0.034096	0.0304856	0.0339724	0.0050753	0.203358	0.468706	0.0137774	0.0297778	0.37918	2.60445e-05
538	2H-1-Benzopyran-2-one, 7-mercapto-4-methyl-	NEG		137215-27-1		Phenylpropanoids and polyketides	C10H8O2S	0.716869	0.835931	0.717805	1.17251	1.12035	0.97051	0.800222	1.09531	0.854397	1.07905	1.00471	0.996641	0.782329	0.676761	0.781673	1.13023	1.14619	1.05208
539	Galaxolide	POS						0.434163	0.304586	0.291001	0.380115	0.449585	0.304171	0.15999	0.169342	0.18222	0.206174	0.331141	0.208167	0.553041	0.38812	0.685676	0.597598	0.351134	0.433723
540	Octamethylcyclotetrasiloxane	POS		556-67-2		Organometallic compounds	C8H24O4Si4	0.000999032	0.00111703	0.00106158	0.000636876	0.00110917	0.00274463	0.000573677	0.00096891	0.00294102	2.60398e-05	0.000912574	0.000727922	2.67889e-05	0.0011802	2.69945e-05	2.75576e-05	0.000918252	0.00151978
541	5-(3,4'-Dihydroxy-4,4,7,8a-tetramethyl-6'-oxospiro[2,3,4a,5,6,7-hexahydro-1H-naphthalene-8,2'-3,8-dihydrofuro[2,3-e]isoindole]-7'-yl)pentanoic acid	NEG		2108514-45-8		Polyketides	C28H39NO6	18.5326	11.4472	14.1041	34.1072	8.90669	11.2376	3.00083	7.41371	2.02052	4.47192	19.0804	27.7978	10.0026	6.54949	12.5232	13.9978	8.21614	7.21281
542	Ikarugamycin	NEG		36531-78-9		Phenylpropanoids and polyketides	C29H38N2O4	4.54073	2.3123	2.21583	14.8454	5.70547	4.94636	1.1026	2.85078	1.15776	2.14834	2.90506	0.99361	3.65317	1.51622	2.67602	4.84695	4.18041	6.32905
543	Pentalenic acid	NEG		69394-19-0		Lipids and lipid-like molecules	C15H22O3	0.0705298	0.216305	0.0700945	0.0171146	0.0204559	0.0667348	0.0302086	0.368469	0.223995	0.0339954	0.0354903	0.016278	0.0310227	0.0417955	0.0874768	0.0395962	0.0137989	5.42656
544	Austocystin C	NEG		55256-55-8		Polyketides	C23H22O7	0.503484	0.107775	0.250464	0.0441219	0.0597302	0.0975626	0.0164442	0.0158127	0.0256185	0.00819233	0.475283	0.0140919	0.315773	0.223021	0.158586	0.104388	0.11264	0.193178
545	Tetrapropylammonium cation	POS		13010-31-6		Organic nitrogen compounds	C12H28N	0.160518	0.0235199	0.11836	0.0346186	0.00667278	0.0589253	0.0642903	0.0252669	0.0316952	0.0130748	0.0329903	0.0356382	0.048374	0.00783725	0.00546318	0.00653438	2.73047e-05	2.60445e-05
546	Pectolinarigenin	POS				Shikimates and Phenylpropanoids	C17H14O6	0.14173	0.078452	0.211536	0.0314218	0.0436513	0.0622714	0.0847185	0.120674	0.115821	0.0307459	0.0566713	0.076154	0.109173	0.0180644	0.00583458	0.00159919	0.000407489	2.60445e-05
547	Pyocyanin	POS	HMDB0256934			Organoheterocyclic compounds	C13H10N2O	0.0592134	0.224632	0.171582	0.433757	0.216547	0.129218	0.0524196	0.468458	0.0316516	0.034694	0.112199	0.0406808	0.33176	0.220718	0.172376	0.2552	0.358841	0.411067
548	N-(4-Methylphenyl)-2-phenylacetamide	POS		6876-65-9		Benzenoids	C15H15NO	2.62221e-05	2.70245e-05	3.00552e-05	2.69389e-05	0.000369453	2.77756e-05	2.69006e-05	2.83265e-05	2.88752e-05	2.60398e-05	2.85883e-05	2.69617e-05	0.0095768	0.0097427	0.0109123	0.0101075	0.00835456	2.60445e-05
549	Pentalenolactone O	NEG		93361-64-9		Terpenoids	C15H18O6	0.0317524	0.127914	0.0843151	0.0587482	0.0647909	0.118359	0.425425	1.79722	1.33314	1.4661	2.10894	0.978327	0.276199	0.0472728	0.213738	0.0261268	0.0708683	0.0224509
550	2-Ethylbutanal	POS	HMDB0031220	97-96-1		Organic oxygen compounds	C6H12O	0.0590094	0.0656056	0.078715	0.0360898	0.0442482	0.0331292	0.0133575	0.193371	0.073581	0.0537729	0.0748337	0.0212647	0.0329614	0.0806512	0.0239098	0.0336873	0.0142128	0.106696
551	Isorhoifolin	POS	HMDB0037349	552-57-8		Phenylpropanoids and polyketides	C27H30O14	0.240879	0.522243	0.440239	0.575413	0.754917	0.822686	1.36588	1.35341	1.95996	1.81543	1.85109	1.99881	0.299647	0.0573224	0.200331	0.446626	0.416484	0.497398
552	4-(3,4-Dihydroxyphenyl)-7-hydroxy-2-oxo-2H-chromen-5-yl .beta.-D-glucopyranoside	POS		116329-89-6		Shikimates and Phenylpropanoids	C21H20O11	0.0298062	0.0271267	0.0305637	1.24647	1.69384	0.145774	0.197841	0.0786374	0.909594	0.46942	0.620299	0.322722	0.0154201	0.0045338	0.0260145	0.277231	1.04774	0.522368
553	3-Hydroxyacetaminophen	POS		37519-14-5		Benzenoids	C8H9NO3	0.48279	0.498077	0.53873	0.212014	0.35473	0.260836	0.592396	0.567604	0.628369	0.367841	1.00421	0.413398	0.543297	0.799696	1.38041	0.296968	0.289562	0.17993
554	Trp-Pro	POS		38136-75-3		Organic acids and derivatives	C16H19N3O3	0.0156852	0.0177988	0.0207481	0.0357317	0.0253152	0.0225637	0.0150875	0.0406196	0.0429434	0.0153353	0.015749	0.0273852	0.00867009	0.0103111	0.0144347	0.0139891	0.0352835	0.018507
555	4-Hydroxy-7-methylcoumarin	POS		18692-77-8		Phenylpropanoids and polyketides	C10H8O3	3.03644	3.51284	3.76304	2.51794	2.56586	1.49152	3.52018	3.2173	4.94753	3.88688	3.80464	8.54271	1.7434	2.64688	2.69326	2.27211	3.24367	2.42663
556	Fraxetin	POS				Shikimates and Phenylpropanoids	C10H8O5	1.67228	2.27998	2.49691	0.932724	1.4915	1.60073	2.83257	0.862666	3.17114	1.25906	1.76024	2.00345	1.16224	1.38129	1.84346	1.25175	0.918399	1.5333
557	p-methoxycinnamic acid ethyl ester	POS		1929-30-2		Shikimates and Phenylpropanoids	C12H14O3	0.058162	0.0234283	0.0475491	0.0592077	0.0252495	0.0299342	0.0453302	0.054889	0.0664232	0.0170018	0.0787685	0.0627391	0.0251666	0.0408308	0.0295371	0.117537	0.00914564	0.0221632
558	Tyr-Phe	POS		17355-11-2		Organic acids and derivatives	C18H20N2O4	0.0567645	0.0274274	0.0485881	0.0689716	0.0866365	0.0410791	0.0168331	0.0654257	0.0738554	0.0440509	0.0305641	0.0313865	0.0378063	0.0336787	0.0232447	0.031659	0.0288675	0.0241316
559	4-[3-(4-Butoxyphenoxy)propyl]morpholine	POS		140-65-8		Benzenoids	C17H27NO3	0.0179823	0.0229694	0.0317662	0.00651574	0.0243853	0.0266059	0.00234457	0.0135541	0.000341364	0.0089393	0.030085	0.00612038	0.0116305	0.0253675	0.035977	0.0191431	0.0155777	0.0152772
560	(+)-Muscarine cation	POS		300-54-9		Organic oxygen compounds	C9H20NO2	0.117885	0.0200905	0.074787	0.382283	0.0532772	0.461714	0.0100852	0.00533147	0.00155202	0.0360619	0.0617182	0.00117761	0.456011	0.257165	0.0576225	0.139668	0.0702604	0.100656
561	Ethyl 3-oxo-3,4-dihydro-2H-1,4-benzothiazine-6-carboxylate	POS		204863-53-6		Organoheterocyclic compounds	C11H11NO3S	0.876522	0.61731	0.91126	0.0369542	0.297351	0.0801614	0.582281	1.24187	1.27183	0.899737	1.10597	0.269045	0.0348086	0.201064	0.0862074	0.227757	0.635384	0.503589
562	Lotaustralin	POS	HMDB0033865	534-67-8	C08334	Organic oxygen compounds	C11H19NO6	0.0181593	0.00807787	0.0184518	0.0166228	0.0184864	0.0146582	0.00801048	0.0251574	0.0136707	0.010497	0.0252399	0.00720569	0.0243285	0.0174552	0.0238331	0.0158946	0.013546	0.0064959
563	Methyldopa	POS	HMDB0011754	555-30-6	C07194	Phenylpropanoids and polyketides	C10H13NO4	0.0347139	0.0485081	0.0639841	0.0346914	0.0357956	0.00939693	0.0510801	0.0438325	0.0580364	0.0415729	0.0958097	0.0651807	0.0305703	0.0660912	0.134973	0.0398402	0.0191708	0.0129915
564	N-Cyclohexylbenzenecarbothioamide	NEG		10220-98-1		Benzenoids	C13H17NS	0.709683	0.290507	0.47261	1.32235	0.66051	0.447091	0.17812	0.470871	0.364651	0.258212	0.263008	0.323463	0.595384	0.459243	0.532869	1.06975	1.05983	1.34159
565	3-Chloro-6-phenylpyridazine	POS		20375-65-9		Organoheterocyclic compounds	C10H7ClN2	0.66987	0.840933	0.929989	0.750058	0.937994	0.647323	0.755087	0.574321	0.683303	0.600219	0.722903	0.563822	0.677782	0.705343	0.634615	0.677392	0.564002	0.67993
566	4,4'-Thiodiphenol	NEG		2664-63-3		Organosulfur compounds	C12H10O2S	0.591504	0.373819	0.471142	0.302257	0.429476	0.846629	0.36894	0.205084	0.236054	0.671214	0.58442	0.24435	1.30866	1.32364	0.933554	0.756134	0.153471	0.335397
567	PC(38:2)	POS				Lipids and lipid-like molecules	C46H88NO8P	0.713017	0.532164	1.04444	1.56199	0.568319	0.653092	0.468822	1.11716	0.236863	0.527163	0.404217	0.628334	0.751812	0.783601	0.808271	0.802206	0.764025	0.89919
568	LPI(18:2)	POS					C27H49O12P	0.146219	0.0957408	0.122377	0.327377	0.0727409	0.127691	0.00218794	0.0491169	0.00951256	0.0280693	0.193945	0.117484	0.13638	0.0650363	0.021476	0.079152	0.0841261	0.117526
569	Oxotetradecenoylcarnitine	POS				Lipids and lipid-like molecules	C21H37NO5	0.0130002	0.0294595	0.0435995	2.69389e-05	2.87016e-05	2.77756e-05	0.00207694	0.51784	0.0168136	0.00460466	0.0417036	0.0562471	2.67889e-05	0.00380198	0.00069084	2.75576e-05	0.00478226	0.00232822
570	Maltol	POS	HMDB0030776	118-71-8	C11918	Organoheterocyclic compounds	C6H6O3	0.168442	0.211163	0.207633	0.332009	0.281351	0.190277	0.315821	0.189828	0.357174	0.220903	0.21654	0.185556	0.214006	0.187205	0.216106	0.297772	0.311468	0.256809
571	N-Hexadecanoylpyrrolidine	POS	HMDB0032740	70974-48-0		Organoheterocyclic compounds	C20H39NO	0.0433327	0.0578661	0.104019	0.0110419	0.0250357	0.0355357	0.133494	0.146696	0.0904792	0.0536974	0.100886	0.0887778	0.0525364	0.052591	0.126706	0.0822437	0.0256723	0.0218406
572	Docosanamide	POS	HMDB0000583	3061-75-4		Lipids and lipid-like molecules	C22H45NO	0.00580469	0.00438917	0.00471695	0.00439127	0.0065459	0.0035384	0.00423666	0.00421385	0.00418636	0.00267024	0.00769279	0.00674158	0.00537935	0.00205824	0.00685385	0.00302328	0.00320619	0.00305903
573	Decamethylcyclopentasiloxane	POS		541-02-6		Organometallic compounds	C10H30O5Si5	0.0057262	0.00294249	0.00484491	0.00407776	0.00435585	0.0101647	0.00312998	0.00573992	0.00949662	0.00425968	0.00391912	0.00348476	0.00124147	0.0102717	0.000768769	0.00427133	0.00352113	0.00494522
574	Protoporphyrin IX	POS	HMDB0000241	553-12-8	C02191		C34H34N4O4	0.059321	0.045781	0.0486271	0.0140011	0.00793629	0.0224568	0.000591774	2.83265e-05	2.88752e-05	0.0133197	0.0221981	0.00533668	0.00134716	0.00297121	0.0230616	0.0098321	2.73047e-05	0.00362782
575	Tetrapentylammonium cation	POS		15959-61-2		Organic nitrogen compounds	C20H44N	0.0585089	0.0424368	0.0537338	0.0592038	0.0566323	0.056671	0.0614338	0.0589117	0.0534291	0.0585645	0.0572155	0.0629761	0.0347679	0.0586872	0.0592973	0.0316801	0.0542033	0.0340101
576	1-(3,4-Diethoxybenzylidene)-6,7-diethoxy-1,2,3,4-tetrahydroisoquinoline	POS		14009-24-6		Organoheterocyclic compounds	C24H31NO4	0.121357	0.0446759	0.0862014	0.0306672	0.0723719	0.0323703	0.0537261	0.0356627	0.0409745	0.0275303	0.0248929	0.048031	0.637231	0.303884	0.9653	0.460063	0.217414	0.371665
577	Embelin	NEG	HMDB0251767		C10342	Organic oxygen compounds	C17H26O4	16.4002	2.39226	6.24628	2.46639	2.00978	4.81152	10.6262	3.79069	2.7165	1.67583	2.45927	4.09205	2.62127	3.48219	1.81918	1.88508	2.25801	2.51762
578	Olivetol	POS				Polyketides	C11H16O2	0.127027	0.154146	0.217305	0.310723	0.208712	0.219567	0.0834919	0.215476	0.0967771	0.115319	0.261177	0.207995	0.145119	0.183783	0.27011	0.206266	0.210977	0.331704
579	Phthalic anhydride	POS	HMDB0256501			Organoheterocyclic compounds	C8H4O3	1.62679	0.685571	1.07224	0.594729	0.244763	1.01516	0.227173	1.45891	0.426623	0.532357	0.80696	0.678263	0.732054	0.380834	1.06556	0.690324	0.44066	0.671954
580	Aspterric acid	NEG		67309-95-9		Organic acids and derivatives	C15H22O4	52.95	8.261	21.6312	13.5784	6.31534	14.6695	15.7811	11.9224	7.08152	5.9357	15.423	11.9714	11.0771	4.28773	3.60996	2.07052	1.92864	2.29752
581	3,5-Di-tert-butyl-4-hydroxybenzoic acid	POS	HMDB0240642	1421-49-4		Benzenoids	C15H22O3	0.0457362	0.0729949	0.0783855	0.0926555	0.0622423	0.0438951	0.0202621	0.020735	0.0320049	0.0747469	0.12773	0.0306741	0.151291	0.183822	0.157837	0.127996	0.141037	0.222506
582	Guaiazulene	POS	HMDB0036648	489-84-9	C09675	Terpenoids	C15H18	0.0575592	0.0377638	0.056518	0.0798031	0.0873145	0.0649365	0.025731	0.024037	0.027664	0.0290706	0.0677367	0.0313426	0.115252	0.0642876	0.095534	0.080501	0.0580577	0.0433701
583	(E)-N-2-Phenylethylcinnamamide	POS		103188-43-8		Shikimates and Phenylpropanoids	C17H17NO	0.00521267	2.70245e-05	0.0022287	2.69389e-05	2.87016e-05	0.00100681	0.0077789	0.00569183	0.00545491	0.00347484	0.000495369	0.00327189	2.67889e-05	2.73399e-05	0.0032598	2.75576e-05	2.73047e-05	2.60445e-05
584	Rhodamine 6G cation	POS		47724-48-1		Organoheterocyclic compounds	C28H31N2O3	1.43406	0.225552	1.17701	0.224489	0.0448498	0.403997	0.408294	0.256369	0.14391	0.123701	0.273223	0.242881	0.202494	0.115391	0.0561922	0.0104156	0.00536697	0.00740566
585	Corchorifatty_acid_A	POS						4.14648	2.96431	3.98806	10.4176	5.86816	4.98602	0.79147	1.45823	1.12611	1.06289	5.60373	2.15888	10.5735	5.94277	4.39566	8.094	9.98929	13.7055
586	4,6-Di(1-piperidinyl)-1,3,5-triazin-2-amine	POS		16268-88-5		Organic nitrogen compounds	C13H22N6	0.111504	0.0827486	0.152225	0.213445	0.182324	0.113737	0.025652	0.0393687	0.0295683	0.0301165	0.193237	0.0448633	0.496675	0.21042	0.104967	0.225237	0.182368	0.313726
587	5-Hexyl-2,4-dihydroxybenzaldehyde	POS		37470-87-4		Organic oxygen compounds	C13H18O3	0.407959	0.221806	0.384728	0.637687	0.336291	0.298768	0.141561	0.133836	0.0798716	0.0969969	0.767559	0.174912	1.06721	0.779186	0.564047	0.757637	0.764077	1.13332
588	Mebeverine	POS	HMDB0254388			Benzenoids	C25H35NO5	0.0131687	0.0220012	0.0205946	0.0200334	0.0766641	0.0254495	0.00557723	0.0188489	0.00411046	0.0613033	0.0186286	0.012132	0.016024	0.00900386	0.0129333	0.0259815	0.0164077	0.0199543
589	Oxeladin	POS		468-61-1		Benzenoids	C20H33NO3	0.157132	0.0609034	0.121536	0.0603902	0.0114446	0.052507	0.000867959	0.315727	0.00427468	0.00536498	0.143975	0.0829121	0.0205244	0.0293614	0.0250614	0.01714	0.0489	0.0967518
590	Heliotrine N-oxide	POS		6209-65-0		Alkaloids and derivatives	C16H27NO6	0.00372879	0.00204457	0.00239972	0.0108039	0.00824351	0.00320804	0.0165949	0.0331582	0.0317995	0.00912704	0.00469448	0.0128516	2.67889e-05	0.00229062	0.00550134	0.0222345	0.00590079	0.0031133
591	Benzoic acid, 4-hydroxy-3-[[2-(4-tricyclo[3.3.1.1(3,7)]dec-1-ylphenoxy)acetyl]amino]-, methyl ester	POS		934593-90-5		Benzenoids	C26H29NO5	0.0501395	0.0329727	0.0553186	0.0611474	0.101743	0.0549423	0.0896316	0.518434	0.155598	0.0870029	0.070897	0.142554	0.0607625	0.0219296	0.041292	0.111699	0.112287	0.0637009
592	Astragalin	POS	HMDB0037429	480-10-4	C12249	Phenylpropanoids and polyketides	C21H20O11	0.0305876	0.151755	0.108962	0.107536	0.0593257	0.0387378	0.261376	0.558654	0.386393	0.24689	0.31518	0.223315	0.0108037	0.0074169	0.0373243	0.0592528	0.17374	0.125076
593	Kamahine_C	POS						0.413045	0.340646	0.417009	0.643569	0.775414	0.433932	0.470262	0.0861757	0.643139	0.388471	0.306022	0.100699	0.150285	0.120893	0.145007	0.294989	0.263398	0.171014
594	Loliolide	POS	HMDB0302428			Organoheterocyclic compounds	C11H16O3	0.221863	0.204379	0.233181	0.227315	0.245314	0.255134	0.109359	0.124867	0.203499	0.157464	0.223396	0.152004	0.199897	0.234738	0.271595	0.193716	0.173325	0.218732
595	Miltirone	POS	HMDB0035080	27210-57-7	C13715	Lipids and lipid-like molecules	C19H22O2	0.0738469	0.0265845	1.53946	0.0703827	0.100163	0.0420958	0.119857	0.0270047	0.0904842	0.0445145	0.0403833	0.0519233	0.0244737	0.02691	0.0417053	0.0444625	0.0454597	0.0303722
596	6-Ethoxy-3-(4-methoxyphenyl)-4-methylcoumarin	POS		263365-03-3		Phenylpropanoids and polyketides	C19H18O4	0.066292	0.0937343	0.0827467	0.0282027	0.0577291	0.0518078	0.19783	0.0674669	0.265797	0.11926	0.1416	0.259186	0.0819078	0.0658749	0.081704	0.0201137	0.0140967	0.0190687
597	Cirsimarin	POS		13020-19-4		Shikimates and Phenylpropanoids	C23H24O11	0.522101	0.0999091	0.387599	0.308268	0.137856	0.276419	0.970454	0.372358	0.672096	0.877178	0.267312	0.280295	0.219754	0.069589	0.269037	0.101744	0.175447	0.188468
598	4-(2-Cyclohexylethoxy)aniline	POS		76253-34-4		Benzenoids	C14H21NO	0.0392644	0.0161482	0.0284899	0.290793	0.294413	0.0462966	0.0256185	0.0486532	0.07592	0.0162865	0.0363411	0.0406165	0.0487486	0.0370031	0.0660175	0.0561771	0.0386246	0.0824595
599	7-Ethoxy-3-(4-methoxyphenyl)-4-methylcoumarin	POS		263364-88-1		Phenylpropanoids and polyketides	C19H18O4	0.068813	0.124985	0.118089	0.0266758	0.0644189	0.0410527	0.265681	0.113442	0.40656	0.12647	0.132112	0.282567	0.0945337	0.0843464	0.101111	0.0891354	0.0733182	0.0853299
600	4-(3,4-Dihydroxyphenyl)-7-methoxy-2-oxo-2H-chromen-5-yl .beta.-D-glucopyranoside	POS		116310-58-8		Shikimates and Phenylpropanoids	C22H22O11	0.322958	0.134287	0.438552	2.88967	4.62751	0.442026	0.749075	1.02798	1.49431	3.68275	0.727314	3.14952	0.0849704	0.0353254	0.209769	1.22398	3.23882	0.457638
601	Chromone	POS	HMDB0032938	491-38-3		Organoheterocyclic compounds	C9H6O2	1.59513	0.721088	1.75333	0.387176	0.540279	1.04269	0.776018	0.520316	0.879656	1.48311	1.04099	1.61088	1.30961	0.732673	0.641338	1.28886	1.36156	0.474801
602	irigenin	POS	HMDB0303159		C17957	Phenylpropanoids and polyketides	C18H16O8	0.541255	0.221587	0.507288	0.0175095	0.0779072	0.276389	0.196189	0.132914	0.197714	0.629985	0.256015	0.370425	0.284369	0.251525	0.155032	0.160426	0.108936	0.0853983
603	cis-3-Hexenyl_pyruvate	POS						0.0132033	0.0167955	0.0170389	0.0188374	0.0226954	0.00999438	0.0130003	0.0126065	0.0218512	0.0127071	0.0222575	0.0138024	0.0149515	0.0241395	0.0189269	0.00709438	0.0132558	0.0125503
604	3-((6-Deoxy-4-O-.beta.-D-glucopyranosyl-.alpha.-L-mannopyranosyl)oxy)-2-(3,4-dihydroxyphenyl)-5-hydroxy-4-oxo-4H-chromen-7-yl hexopyranoside	POS				Phenylpropanoids and polyketides	C33H40O21	0.00618391	0.0319468	0.022996	0.0178517	0.016605	0.0386758	0.0651581	0.175061	0.166783	0.113442	0.0498719	0.0469087	0.0131406	0.00506661	0.0275531	0.025842	0.0450743	0.0194415
605	4-Amino-1,2-benzenediol	POS		13047-04-6		Benzenoids	C6H7NO2	0.103325	0.104696	0.104911	0.0587805	0.0789527	0.0622037	0.0991992	0.117891	0.106255	0.0857423	0.131574	0.0987193	0.0775676	0.11237	0.332217	0.0386549	0.0627297	0.0440714
606	Isobutyrylphloroglucinol	POS		35458-21-0		Polyketides	C10H12O4	0.0228514	0.0274621	0.0359285	0.0276625	0.0318382	0.0193534	0.0958232	0.0193486	0.0529484	0.0397809	0.0494689	0.0379738	2.67889e-05	0.0186034	0.0076578	0.0172962	0.0107873	0.0132739
607	Emodic acid	POS		478-45-5		Polyketides	C15H8O7	0.00360058	0.0420832	0.0234487	2.69389e-05	2.87016e-05	0.00122406	0.0153678	0.0463843	0.039385	0.0258263	0.040005	0.0139268	0.00145404	2.73399e-05	0.00315153	0.000278735	2.73047e-05	2.60445e-05
608	2-Aminopyridine	POS	HMDB0245026			Organoheterocyclic compounds	C5H6N2	0.209763	0.592352	0.222778	1.85801	0.327831	0.208976	0.021124	1.16361	0.0928595	0.421853	0.530075	0.475768	0.351312	0.547963	0.469222	0.706816	2.57822	1.1239
609	11,14,17-Eicosatrienoic acid, (Z,Z,Z)-	POS		17046-59-2		Fatty acids	C20H34O2	0.00408305	0.00299434	0.0487487	0.0150963	0.00417173	0.00500037	0.0336462	0.0722474	0.0049855	0.0386638	0.0105379	0.0294264	0.028274	0.033259	0.0311417	0.0109433	0.0416172	0.0326968
610	9Z,11E,13E-Octadecatrienoic acid ethyl ester	POS		42021-86-3		Lipids and lipid-like molecules	C20H34O2	0.00434698	2.70245e-05	3.00552e-05	0.0188847	0.00548391	0.00540536	0.0419994	0.0918127	0.00639175	2.60398e-05	2.85883e-05	0.0393842	2.67889e-05	0.0403478	0.0408478	0.0116137	2.73047e-05	2.60445e-05
611	Avasimibe	NEG	HMDB0248736			Lipids and lipid-like molecules	C29H43NO4S	0.185258	0.183486	0.249687	0.687974	1.23839	0.159386	0.110751	0.171104	0.16847	0.26349	0.100625	0.213636	0.0275402	0.042443	0.131393	0.384595	0.141022	0.186345
612	Di(2-nonyl) phthalate	POS		59431-96-8		Benzenoids	C26H42O4	0.0169743	0.00198788	0.00364804	0.00842339	0.00640053	0.00576388	0.00419839	0.00598893	0.00489156	0.00449289	0.00205069	0.00201257	0.00833583	0.00513472	0.00711234	0.0114547	0.00464887	0.00303264
613	L-Isoleucinamide	POS	HMDB0253897			Organic acids and derivatives	C6H14N2O	0.126645	0.187869	0.179553	0.0980465	0.108052	0.0635567	0.111742	0.0789828	0.0944656	0.101162	0.139058	0.0941153	0.0830223	0.117328	0.124564	0.0362694	0.105366	0.0630691
614	Benzyldimethyltetradecylammonium cation	POS		16287-71-1		Benzenoids	C23H42N	0.0487576	0.0420422	0.0602526	0.0428949	0.0516117	0.0506214	0.048326	0.0614256	0.0479796	0.0443013	0.049205	0.0455742	0.0630858	0.0551838	0.0867813	0.049601	0.0679376	0.0556472
615	1.alpha.-Methyl-5.alpha.-androstan-3.alpha.-ol-17-one	POS		3398-67-2		Lipids and lipid-like molecules	C20H32O2	0.240163	0.115271	0.168527	1.13962	0.216017	0.0990248	0.12179	0.109141	0.0732739	0.151098	0.409974	0.964556	0.88759	0.71893	0.874325	4.53142	4.04851	0.65702
616	1-Monolinolenin	POS		18465-99-1		Lipids and lipid-like molecules	C21H36O4	4.59205	6.17317	5.04377	1.01394	1.80776	3.08167	9.64033	14.3822	14.0716	10.3834	3.68705	4.82533	2.19148	4.53994	1.88017	5.83939	5.06644	1.68909
617	5-Undecylbenzene-1,3-diol	NEG		34155-91-4		Polyketides	C17H28O2	0.0879962	0.0864878	0.101381	0.238181	0.143968	0.233572	0.0066249	0.00216368	0.0177913	0.0352376	0.10624	0.014621	0.153417	0.0892873	0.0810466	0.125185	0.0950168	0.0922656
618	Maraviroc	POS	HMDB0015584	376348-65-1		Alkaloids and derivatives	C29H41F2N5O	0.0460785	0.02428	0.0334755	0.151152	0.0236009	0.0952501	0.000410595	0.0062677	0.00400158	0.00517851	0.0249104	0.0171617	0.0671834	0.00886356	0.0108339	0.0295353	0.0339221	0.0771108
619	2,4,6-Trimethylphenol	POS	HMDB0032544	527-60-6		Benzenoids	C9H12O	0.191763	0.112984	0.264542	0.194373	0.184196	0.195978	0.0342126	0.141419	0.0848694	0.108561	0.247149	0.120637	0.25564	0.249061	0.192132	0.204923	0.232585	0.296318
620	4-Methylacetophenone	POS		122-00-9		Organic oxygen compounds	C9H10O	0.0404746	0.0342538	0.0421384	0.0359735	0.059607	0.0312131	0.0295242	0.0325489	0.0329884	0.029341	0.0361058	0.0311628	0.0468568	0.0486606	0.0715664	0.0344573	0.0718646	0.0359705
621	(12Z)-9,10,11-Trihydroxyoctadec-12-enoic acid	NEG		406460-90-0		Fatty acids	C18H34O5	27.224	8.60366	19.5623	7.88732	6.80137	7.21182	5.15199	5.51184	3.09758	4.96775	71.0837	3.0636	43.6464	47.2347	25.2459	9.22163	9.73468	10.7525
622	Gentian violet cation	POS		7438-46-2		Benzenoids	C25H30N3	0.409687	0.0737771	0.319478	2.69389e-05	0.00830522	0.183797	0.146724	0.075329	0.0924455	0.0398588	0.117657	0.104377	0.152479	2.73399e-05	2.69945e-05	2.75576e-05	2.73047e-05	2.60445e-05
623	1,2-Bis(4-hydroxy-3-methoxyphenyl)ethylene	POS	HMDB0032847	7329-69-3	C04547	Phenylpropanoids and polyketides	C16H16O4	0.128222	0.118444	0.144552	0.439246	0.973345	0.119783	0.039433	2.83265e-05	0.0677055	0.0321105	0.00513487	0.0827422	2.67889e-05	2.73399e-05	0.320944	0.0862554	0.0344412	0.201729
624	2,3,9,10,11,12-Hexahydro-10S-hydroxy-9-methyl-1-oxo-9R,12S-epoxy-1H-diindolo[1,2,3-fg:3',2',1'-kl]pyrrolo[3,4-i][1,6]benzodiazocine-10-carboxylic acid, hexyl ester	POS		108068-98-0		Organoheterocyclic compounds	C32H31N3O5	0.0644539	0.0888261	0.0774952	0.0419038	0.0381059	0.0322451	0.125796	0.0517053	0.188329	0.106513	0.0765747	0.048823	0.199499	0.0991382	0.160876	0.0896104	0.0638261	0.0210348
625	2-(Diisopropylamino)ethyl methacrylate	POS		16715-83-6		Organic acids and derivatives	C12H23NO2	0.00907264	0.00182865	0.00517615	0.0312285	0.00597759	0.00682342	0.0364244	0.00881982	0.0898053	0.0276053	0.0180018	0.0164004	0.0991988	0.0313548	0.206915	0.0315623	0.0156696	0.00848564
626	Quercetin_3-(6''-acetylglucoside)	NEG						0.0410896	0.00714561	0.0078733	0.0454052	0.0793433	0.00486542	0.148149	0.2715	0.390222	0.0292737	0.189482	0.244828	4.28753e-05	4.57175e-05	0.00194575	0.00330527	0.195506	0.0727508
627	5-Hydroxy-2-(4-hydroxyphenyl)-7-methoxy-4-oxo-4H-chromen-3-yl 6-deoxy-.alpha.-L-mannopyranosyl-(1->3)-6-deoxy-.alpha.-L-mannopyranosyl-(1->6)hexopyranoside	POS					C34H42O19	0.0112323	0.0158732	0.0186927	0.00137983	0.00140284	0.0104833	0.000487801	0.0133765	0.00275509	0.0037787	0.00846896	0.0265083	0.00906075	0.000403254	0.00705401	0.00346279	0.0014236	0.00315573
628	(E)-3,10-Dihydroxy-4,9-dimethyldodec-6-enedioic acid	POS		2111899-63-7		Organic acids and derivatives	C14H24O6	0.230133	0.489344	0.412001	0.337015	0.0633852	0.268601	2.73839	0.499422	2.74903	0.731171	0.552016	1.08243	1.57272	1.55679	1.7576	0.58656	0.522472	0.431437
629	Eupatoriochromene	POS		19013-03-7		Terpenoids	C13H14O3	1.06722	1.16676	1.22765	0.537322	0.803936	0.759282	1.08053	0.629364	1.54897	0.823497	1.00219	1.24624	0.709303	1.00045	0.794328	0.785741	0.40599	0.71667
630	2-(4-Fluorophenyl)-4H-chromen-4-one	POS		1645-21-2		Phenylpropanoids and polyketides	C15H9FO2	0.0181006	0.0158291	0.0190841	0.0111203	0.0274538	0.0164688	0.0157482	0.0106937	0.0140216	0.0177067	0.0177956	0.0163264	0.0173789	0.0164304	0.0165792	0.0187485	0.016661	0.012564
631	Taxifolin	POS	HMDB0303943		C01617	Shikimates and Phenylpropanoids	C15H12O7	0.0206421	0.0152622	3.00552e-05	0.00326256	0.00370043	0.00808618	0.0107855	0.0846918	0.0248816	0.012386	0.0134075	0.0155966	0.0181953	0.0143252	0.0193303	0.00718921	0.0151507	0.000647258
632	2,2'-Dihydroxybiphenyl	POS		1806-29-7		Benzenoids	C12H10O2	0.100884	0.157029	0.164968	0.0545934	0.0851609	0.0533988	0.293176	0.176902	0.329931	0.15481	0.163555	0.264064	0.12959	0.0884975	0.126961	0.158273	0.137405	0.156406
633	Hydrindantin	POS		5103-42-4		Benzenoids	C18H10O6	0.0637631	0.0754534	0.0798365	0.0473677	0.0299452	0.0251633	0.0505399	0.022045	0.0741361	0.134292	0.0815566	0.298033	0.0279596	0.0132396	0.0331269	0.0174299	0.0144539	0.0175432
634	Flurandrenolide	POS	HMDB0014984	1524-88-5		Lipids and lipid-like molecules	C24H33FO6	0.0187379	0.00189655	0.00892163	0.00518078	0.016472	0.00568607	0.0364158	0.00673299	0.00898542	0.00508692	0.00909108	0.0142397	0.0221921	0.0205996	0.037153	0.0238959	0.0133088	0.0184427
635	4,6-Dimethyl-3,7-diphenyl-2,8-dioxo-2H,8H-benzo(1,2-b: 5,4-b')dipyran	POS		109380-54-3		Phenylpropanoids and polyketides	C26H18O4	0.0396398	0.0609532	0.103646	0.00783128	0.00540002	0.0210848	0.0809962	0.0108974	0.190223	0.0153435	0.00963069	0.0325426	0.00487126	0.00290427	0.00434563	0.000825264	0.00961367	0.00764891
636	3-Piperidone	POS		50717-82-3		Organoheterocyclic compounds	C5H9NO	0.205929	0.219908	0.236829	0.195938	0.226752	0.198861	0.200499	0.23264	0.19624	0.208153	0.234624	0.22751	0.181269	0.217309	0.183423	0.190594	0.217108	0.215602
637	3-Chloro-N-(4-nitrophenyl)propanamide	POS		19313-88-3		Benzenoids	C9H9ClN2O3	0.025311	0.0142318	0.0218573	0.0240929	0.0272274	0.0298711	0.0280727	0.035746	0.0248264	0.0205017	0.0422408	0.0140536	0.0293833	0.0286636	0.0120402	0.0196923	0.0138546	0.0157764
638	4-(3,4-Dihydroxyphenyl)-6,7-dihydroxy-2-naphthalenecarboxylic acid	POS		121242-02-2		Shikimates and Phenylpropanoids	C17H12O6	0.0152877	0.0222358	0.027938	0.00502129	0.0290107	0.00420319	0.0236953	0.0360072	0.0593822	0.0467212	0.0369273	0.0996412	0.00394903	0.00355097	0.00660371	0.00523543	0.0235342	0.0142383
639	5,7-Dihydroxy-2-(4-hydroxyphenyl)-6,8-bis(3,4,5-trihydroxyoxan-2-yl)chromen-4-one	NEG		1236257-31-0		Shikimates and Phenylpropanoids	C25H26O13	0.0866828	0.00642277	0.0307897	0.0856272	0.0155841	0.00245926	0.0737987	0.335685	0.103915	0.101688	0.110328	0.267214	0.000288988	0.00102524	0.0265537	0.00137662	0.0811639	0.0426396
640	4-Fluoro-N-(propan-2-yl)benzene-1-sulfonamide	POS		515-47-9		Benzenoids	C9H12FNO2S	0.0458588	0.0615749	0.0362297	0.0558886	0.0571899	0.0397819	0.0301123	0.0677802	0.0393188	0.046385	0.068366	0.0845342	0.0192646	0.018097	0.0322913	0.0151793	0.0269071	0.0699245
641	Prazepam	POS	HMDB0015527	2955-38-6	C07366	Organoheterocyclic compounds	C19H17ClN2O	0.17954	0.158627	0.12362	0.102038	0.130722	0.140103	0.104103	0.0649927	0.131518	0.111295	0.11047	0.114892	0.174331	0.182681	0.137075	0.0877524	0.0522672	0.0632905
642	2-AMINO-2-METHYLPROPANOATE	NEG						1.23657	0.900824	1.09034	1.6185	1.09517	0.954333	1.24906	1.42034	1.2691	1.86175	2.22459	1.1506	1.19402	1.0372	1.90938	1.24949	1.25258	1.18092
643	9Z,11E,13E-Octadecatrienoic acid	POS		506-23-0		Fatty acids	C18H30O2	0.0208362	0.0338576	0.0451712	0.0372393	0.0188335	0.0452847	0.0566499	0.0547389	0.0286192	0.0292285	0.0419278	0.0434018	0.0707641	0.0662769	0.0476324	0.0554213	0.0422669	0.0323341
644	PC(35:2)	POS				Lipids and lipid-like molecules	C43H82NO8P	0.0909959	0.0385631	0.0444964	0.0532542	0.0351939	0.0391541	0.0570864	0.0607552	0.0627396	0.0426324	0.0395939	0.0674762	0.0721314	0.0391868	0.0398488	0.0397957	0.0626945	0.04166
645	Methylacetate	NEG						0.204499	0.261357	0.229075	0.498943	0.286715	0.459291	0.224391	0.244911	0.303988	0.299871	0.357651	0.378075	0.198135	0.432891	0.24875	0.288299	0.113066	0.122233
646	3-Hydroxyglutaric acid	NEG	HMDB0000428	638-18-6		Organic acids and derivatives	C5H8O5	0.0658293	0.0834151	0.0907975	0.138855	0.135896	0.0837357	0.0701554	0.0922686	0.055804	0.0798784	0.133277	0.0752803	0.0418906	0.0847533	0.0966294	0.086699	0.123304	0.113461
647	2-Methylpropanamine	POS						1.33521	1.48423	1.47819	1.33803	1.36566	1.34759	1.42707	1.49243	1.46516	1.33951	1.36991	1.43799	1.37408	1.34103	1.40416	1.44821	1.26372	1.30327
648	1-Heptanamine	POS		111-68-2		Organic nitrogen compounds	C7H17N	18.2742	22.0364	20.7534	18.6469	19.3582	17.9273	19.1744	27.0967	20.5678	17.9001	19.7497	19.0207	20.7681	18.5372	19.3097	19.4707	18.907	19.3613
649	3'-Hydroxystanozolol	POS	HMDB0006001	125709-39-9		Lipids and lipid-like molecules	C21H32N2O2	0.0362259	0.0409664	0.0304654	0.0216838	0.00594515	0.0110882	0.0775469	0.106544	0.0438905	0.0436758	0.0358483	0.0591305	0.0340422	0.0354419	0.0704434	0.0574953	0.0491147	0.0392302
650	Idoxanthin	POS	HMDB0040656	97169-13-6		Lipids and lipid-like molecules	C40H54O4	0.109921	0.183665	0.254173	0.256999	0.037912	0.13547	0.0807192	0.82829	0.0791046	0.147752	0.213071	0.287718	0.187248	0.195959	0.275503	0.276543	0.396416	0.318539
651	Dehydroabietic_acid	NEG						2.21134	0.629648	1.14775	0.229715	0.249117	0.38076	1.5061	1.38328	0.650937	0.825902	1.73401	0.975517	1.59928	1.64967	0.723355	1.70208	1.42814	1.70388
652	3-((Ethoxy(hydroxy)phosphoryl)oxy)-2-hydroxypropyl (9Z,12Z)-octadeca-9,12-dienoate	POS				Lipids and lipid-like molecules	C23H43O7P	2.06051	2.08771	2.15398	1.76485	1.16623	1.34772	1.2661	2.59988	1.12681	2.02883	3.0727	1.69049	2.08051	3.05221	2.1561	3.79322	1.85907	2.24202
653	FA 18:3+2O	NEG						7.87471	3.45955	4.29906	7.00467	1.99344	3.0296	3.42556	10.5248	0.441621	0.934604	7.33792	6.70063	38.5031	30.5028	22.2064	2.0441	5.54617	7.37598
654	9-Oxo-11-(3-pentyl-2-oxiranyl)-10E-undecenoic acid	POS		478931-82-7		Lipids and lipid-like molecules	C18H30O4	2.35837	1.52904	2.15809	10.4739	2.62184	2.71058	0.44916	3.54708	0.444368	0.942165	5.80346	1.82856	2.84233	2.13383	1.218	2.59582	3.0993	3.34383
655	p-(Isoamyloxy)aniline	POS	HMDB0341369			Benzenoids	C11H17NO	0.155446	0.0589907	0.131198	0.0482671	0.0366887	0.100839	0.0683593	0.208856	0.0870454	0.0784047	0.0698667	0.0720813	0.0485745	0.0531004	0.0772913	0.0664898	0.0323758	0.0838548
656	1,2,2,6,6-Pentamethyl-4-piperidinol	POS		2403-89-6		Organoheterocyclic compounds	C10H21NO	0.0707827	0.0197219	0.076613	0.0165306	0.0290278	0.0587827	0.0455551	0.0572983	0.0852827	0.0716833	0.0419335	0.150728	0.0477328	0.0606038	0.0727578	0.0595068	0.0294349	0.025267
657	1H-Pyrrolo[3,4-b]quinoline-1,9(4H)-dione, 2,3-dihydro-4-methyl-3-(2-methylpropyl)-	POS		2108381-36-6		Alkaloids	C16H18N2O2	0.494902	0.324418	0.414918	0.147092	0.283955	0.33576	0.333278	0.413323	0.323305	0.399529	0.375029	0.225021	0.307317	0.262234	0.453114	0.220348	0.160975	0.157661
658	Cuminaldehyde	POS	HMDB0002214	122-03-2	C06577	Lipids and lipid-like molecules	C10H12O	0.185017	0.0787169	0.170045	0.0482475	0.038266	0.0305265	0.034919	0.0513627	0.0383128	0.0366176	0.157335	0.0297035	0.18833	0.0956867	0.105816	0.0718139	0.0767168	0.0727773
659	Kukoamine B	POS	HMDB0060525		C17616	Benzenoids	C28H42N4O6	0.107903	0.139149	0.145664	0.0538094	0.086048	0.0480669	0.267029	0.207594	0.213206	0.105393	0.124081	0.0708348	0.0336092	0.249491	0.11416	0.0753042	0.0826483	0.0600794
660	Cibaric_acid	POS						0.454227	0.374407	0.453338	2.13795	0.658173	0.793253	0.094765	0.124153	0.197015	0.156235	1.00618	0.341021	1.97	1.46745	1.12441	1.59655	2.25205	2.42869
661	Pergolide sulfone	POS		72822-03-8		Organoheterocyclic compounds	C19H26N2O2S	0.18274	0.099746	0.139046	0.489162	0.149509	0.221215	0.025842	0.0491521	0.0382694	0.0827328	0.348603	0.119679	0.422461	0.429091	0.268878	0.38233	1.06267	1.25778
662	Methanone, [1-(5-fluoropentyl)-1H-indol-3-yl]tricyclo[3.3.1.1(3,7)]dec-1-yl-	POS		1364933-62-9		Organoheterocyclic compounds	C24H30FNO	0.38232	0.162069	0.330866	0.78332	0.290992	0.368555	0.0264029	0.155007	0.0487095	0.0592772	0.577024	0.0901042	0.885511	0.61211	0.41149	0.635919	0.710602	1.1138
663	Gly-Pro-Arg-Pro-amide	NEG		126047-75-4		Organic acids and derivatives	C18H32N8O4	4.1558	0.315612	1.89275	1.76797	0.359281	1.51483	0.0126867	0.349706	0.0596835	0.077686	0.906538	0.0382553	4.83878	0.521853	1.23417	1.18376	1.08021	4.19582
664	Dihydroterrecyclic acid	NEG		194670-97-8		Lipids and lipid-like molecules	C15H22O3	0.445307	0.209834	0.315575	0.699513	0.810087	0.475275	0.0990558	0.0571729	0.104518	0.187564	0.445609	0.143289	0.79876	0.629091	0.792234	0.464534	0.442159	0.671822
665	1,11-Undecanedicarboxylic acid	NEG	HMDB0002327	505-52-2		Lipids and lipid-like molecules	C13H24O4	5.21958e-05	4.71748e-05	4.70736e-05	5.71782e-05	6.4791e-05	4.92929e-05	0.191686	0.00591951	4.97107e-05	0.170015	1.24841	0.204892	0.432639	0.873703	0.766129	0.198707	0.384767	0.342491
666	Methylprednisolone	POS	HMDB0015094	83-43-2		Lipids and lipid-like molecules	C22H30O5	0.0134344	0.00974156	0.0200467	0.0097086	0.00848785	0.0135218	0.00358654	0.0116056	0.00243891	0.00365197	0.0319564	0.0167513	0.0152667	0.0264084	0.0551968	0.0233547	0.0400872	0.0323948
667	1-(4-(7H-Purin-6-yl)morpholin-2-yl)methanamine	POS		1174913-71-3		Organoheterocyclic compounds	C10H14N6O	0.23207	0.27698	0.278496	0.15934	0.0775239	0.262203	0.325203	0.0801298	0.391167	0.210763	0.21825	0.105554	0.196985	0.182763	0.200343	2.4236	2.07595	1.82758
668	8:1+2O fatty acyl hexoside	NEG						0.0630001	0.0799448	0.063531	0.244924	0.156173	0.187854	0.218441	0.142557	0.161288	0.125622	0.195512	0.204313	0.0639545	0.0981242	4.81472e-05	0.152716	0.102674	0.2007
669	Demethoxycurcumin	NEG	HMDB0033801	22608-11-3		Phenylpropanoids and polyketides	C20H18O5	0.189352	0.309472	0.231207	0.0383714	0.063599	0.0966532	0.282628	0.100086	0.145001	0.193383	0.14108	0.353541	0.353849	0.270807	0.308635	0.0809784	0.0760049	0.0808727
670	MeIQ	POS						0.0460775	0.0110118	0.0290888	0.0162943	0.011438	0.0154124	0.00681093	0.00816249	0.0165594	0.0139003	0.0147697	0.00514617	0.0153011	0.00819566	0.00660726	0.0111652	0.0051399	0.00664275
671	Dihydrocitrinone	NEG	HMDB0251297			Benzenoids	C13H14O6	0.0142104	0.0292072	0.0721325	0.0927607	0.0411185	0.0712595	0.281073	0.261662	0.493807	0.288956	0.396374	0.198188	0.0354352	0.0181856	0.016639	0.183498	0.28701	0.16925
672	7-Hydroxy-3-[4-hydroxy-3-(3-methylbut-2-enyl)phenyl]-8-(3-methylbut-2-enyl)chromen-4-one	NEG		344942-17-2		Shikimates and Phenylpropanoids	C25H26O4	0.490917	0.749816	0.68576	0.509189	0.405325	0.351663	1.20056	2.03423	1.46905	1.39218	1.42408	2.62236	0.514587	0.418816	0.0788439	0.192768	0.125724	0.223984
673	Glabrol	POS				Shikimates and Phenylpropanoids	C25H28O4	0.0381902	0.0193437	0.0260876	0.0302786	0.0162412	0.0245138	0.0218406	0.00926863	0.0377045	0.0289585	0.0170874	0.0264723	0.0307955	0.0235031	0.0454345	0.102838	0.0522171	0.00744313
674	(R)-8-Acetoxycarvotanacetone	POS	HMDB0037104	56691-69-1		Lipids and lipid-like molecules	C12H18O3	0.0332083	0.0408498	0.0487755	0.132732	0.180645	0.0505641	0.0994421	0.0462974	0.10408	0.0537572	0.0526477	0.0936297	0.0623024	0.0649884	0.0779743	0.0419524	0.0762794	0.0723346
675	Benzyl 6-O-(4-carboxy-3-hydroxy-3-methylbutanoyl)-.beta.-D-glucopyranoside	NEG		1351354-43-2		Lipids and lipid-like molecules	C19H26O10	0.305548	0.370571	0.372605	0.518091	0.891464	0.47815	0.963353	0.123517	1.63025	1.24517	2.38979	0.771941	0.335881	1.07027	1.72136	0.429058	0.264684	0.243549
676	Homoarecoline	POS	HMDB0038321	28125-84-0		Alkaloids and derivatives	C9H15NO2	0.0320356	0.0237242	0.030843	0.0212444	0.0144929	0.0296586	0.0172101	0.0182702	0.00971246	0.0155063	0.0248819	0.0154118	0.0223023	0.022925	0.0107541	0.0153324	0.0265589	0.0405134
677	N-Acetylvanilalanine	POS	HMDB0011716			Organic acids and derivatives	C12H15NO5	0.107146	0.0768586	0.102385	0.0176001	0.0443347	0.068405	0.344287	0.00442388	0.3395	0.586245	0.212809	0.064098	0.257328	0.24148	0.318415	0.207373	0.00965872	0.00426422
678	Methyl 4-methoxycinnamate	POS		832-01-9		Shikimates and Phenylpropanoids	C11H12O3	0.117325	0.0745623	0.220977	0.0319347	0.0452578	0.0586773	0.429477	0.099035	0.953025	0.0652576	0.0864972	0.0985434	0.0168337	0.0126194	0.00175091	0.00803173	0.0400032	0.0203871
679	Quercetagetin-7-O-glucoside	POS		548-75-4		Shikimates and Phenylpropanoids	C21H20O13	0.0182318	0.0208395	0.0121724	0.00562017	0.00427137	0.015309	0.0527704	0.027735	0.0199939	0.0411022	0.0613985	0.0112634	0.0016358	0.0054222	0.00485351	0.00652418	0.00518668	0.00118809
680	2-(3,4-dihydroxyphenyl)-3-[(2S,3R,4S,5S,6R)-4,5-dihydroxy-3-[(2R,3R,4R,5R,6S)-3,4,5-trihydroxy-6-methyloxan-2-yl]oxy-6-[[(2R,3R,4R,5R,6S)-3,4,5-trihydroxy-6-methyloxan-2-yl]oxymethyl]oxan-2-yl]oxy-5,7-dihydroxychromen-4-one	NEG						0.0772714	0.00896331	0.0540913	0.0703502	0.0681241	0.118035	0.129035	0.0465473	0.213717	0.203085	0.0893708	0.0414393	0.0470931	0.0187598	0.063239	0.447706	0.649243	0.144307
681	3-Hydroxy-4-methoxycinnamic acid	POS		537-73-5		Shikimates and Phenylpropanoids	C10H10O4	0.0853739	0.0838148	0.0655529	0.112914	0.0593301	0.032422	0.0730913	0.0741918	0.0782314	0.0402471	0.0432228	0.0852426	0.0915215	0.0529597	0.0433836	0.0926273	0.0727535	0.0663716
682	2-(1H-Indol-3-ylmethylene)malononitrile	NEG		75629-62-8		Organoheterocyclic compounds	C12H7N3	7.56426	2.72563	5.10091	1.68454	1.98319	0.286707	5.83805	18.6692	5.36491	9.499	5.81982	34.1507	0.107955	0.733676	0.997899	0.516592	6.23821	3.2163
683	Ochratoxin A	NEG	HMDB0029399	303-47-9	C09955	Phenylpropanoids and polyketides	C20H18ClNO6	1.74821	0.798984	1.01759	0.122587	0.138305	0.0715049	0.107416	0.102267	0.0901538	0.184302	0.431657	0.162797	0.19661	0.36044	0.205425	0.0512382	0.0510735	0.0747877
684	Oxoperoxybis(1,10-phenanthroline-N1,N10)vanadium cation	POS		117247-51-5		Organoheterocyclic compounds	C24H16N4O3V	0.00655276	0.00598624	0.00549961	0.00254192	0.00452034	0.00747035	0.00340634	0.00532425	0.00662838	0.00321915	0.00327318	0.0025645	0.00256478	0.00638567	0.00745665	0.00114689	0.00213979	0.001829
685	4-(Hexopyranosyloxy)-3-methoxybenzoic acid	NEG		1454691-34-9		Shikimates and Phenylpropanoids	C14H18O9	0.348124	0.40259	0.388924	0.706694	0.728743	0.447143	0.735865	0.481521	1.0758	0.742457	0.931354	1.25025	0.226697	0.227093	0.389961	0.246805	0.377776	0.292917
686	4-Amino-2-oxo-1,2-dihydropyrimidine-5-carboxylic acid	POS		3650-93-9		Organoheterocyclic compounds	C5H5N3O3	1.45173	0.454393	1.25303	24.007	23.4237	10.5938	0.450921	0.867278	0.660204	2.00921	1.29645	2.47431	3.09646	5.20679	1.93772	23.8057	24.2331	12.3158
687	Oxohexadecadienoylcarnitine	POS						0.293777	0.0319631	0.156875	0.128765	0.0189105	0.0860862	0.00484906	0.130143	0.00321697	0.00185342	0.0845457	0.01339	0.0454216	0.0199033	0.0181594	0.0145663	0.0694771	0.112121
688	Undecenedioylcarnitine	POS	HMDB0241174			Lipids and lipid-like molecules	C18H31NO6	0.301041	0.0727642	0.195517	0.114078	0.0565237	0.148919	0.0975799	0.0872989	0.0785698	0.0452805	0.146582	0.0870341	0.224662	0.149425	0.124788	0.0862127	0.0779272	0.141889
689	2-Methylbutylamine	POS	HMDB0032392	96-15-1		Organic nitrogen compounds	C5H13N	41.6088	42.0888	45.3729	40.7378	42.9836	39.0989	42.1835	44.6604	46.0478	43.7993	41.3156	42.3929	42.8759	41.2465	42.0076	43.9587	39.7819	44.8647
690	1-palmitoyl-2-linoleoyl-sn-glycero-3-phospho-(1'-rac-glycerol)	NEG		264192-90-7		Lipids and lipid-like molecules	C40H75O10P	32.828	22.9762	32.6749	0.952482	22.3752	3.40799	46.6067	30.0217	23.3167	38.8316	51.0788	62.2146	6.77833	37.4411	63.2067	23.9042	3.5448	2.89356
691	Montecristin	POS	HMDB0029795	185336-15-6		Lipids and lipid-like molecules	C37H66O4	0.133203	1.0675	1.80409	1.31955	0.107885	0.107787	1.69138	2.32686	0.112365	1.73601	1.49343	1.70854	2.28082	2.54359	1.95986	1.91392	3.0813	0.698162
692	Juvocimene_1	POS						0.00604663	0.011129	0.00731725	0.00274557	0.00273635	0.00768109	0.00843065	0.01347	0.00361667	0.00346115	0.00424915	0.0053576	0.00458349	0.00365481	0.0115187	0.00637827	0.00393657	0.00237842
693	6-Hydroxyoctadec-4-enoic acid	NEG		1235702-07-4		Lipids and lipid-like molecules	C18H34O3	1.87096	0.790137	1.0951	2.83096	1.0261	2.15139	0.425544	1.29202	0.704982	0.788241	2.32355	1.55549	2.42287	1.73908	1.6223	1.8408	2.7417	2.86578
694	4-Dodecyloxy-2-hydroxybenzophenone	POS		2985-59-3		Benzenoids	C25H34O3	0.207713	0.317241	0.149424	0.12208	0.131426	0.152853	0.0913884	0.121377	0.104163	0.0962408	0.122085	0.279615	0.0765663	0.149185	0.136383	0.129074	0.0586841	0.0974368
695	cis-5-Dodecenoic acid	NEG		2430-94-6		Fatty acids	C12H22O2	0.490249	0.560386	0.407679	0.633962	0.609008	0.434177	0.587322	0.50397	0.688019	0.595963	0.544644	0.658922	0.439643	0.415363	0.44147	0.582456	0.47419	0.348236
696	Isothankunic_acid	POS						0.0661823	0.0191456	0.0193548	0.0757233	0.137256	0.00572733	0.0135844	0.00299437	0.00730099	0.00753856	0.0463382	0.0189721	0.0402233	0.0127894	0.018506	0.0211865	0.00648903	0.0269616
697	13,14-Dihydroprostaglandin F1.alpha.	NEG		20592-20-5		Lipids and lipid-like molecules	C20H38O5	0.859021	0.215043	0.517759	0.816251	0.891817	0.952765	0.162947	0.0724491	0.0593037	0.924872	2.4463	0.125387	2.41384	1.437	0.46381	1.32781	0.142821	0.322579
698	9S,11R-Dihydroxy-15-oxoprostanoic acid	NEG		29044-75-5		Lipids and lipid-like molecules	C20H36O5	8.18098	5.64889	6.38271	10.6186	23.7934	7.45339	1.18506	1.83652	0.9943	5.0908	14.6217	3.64581	25.1351	10.3064	6.86166	24.7944	14.1991	17.803
699	2-Hydroxymyristic_Acid	NEG						0.125742	0.0487045	0.079437	5.71782e-05	6.4791e-05	0.0492602	0.0552558	0.903628	0.207185	0.287869	0.275661	0.0381059	0.179213	0.118194	0.073434	0.0606942	0.09346	0.0335768
700	1H-Indole-3-carboxamide, 1-(5-chloropentyl)-N-1-naphthalenyl-	NEG		1800101-23-8		Organoheterocyclic compounds	C24H23ClN2O	0.0883655	0.0643409	0.0643512	0.0407338	0.0128121	4.92929e-05	0.0218397	0.224019	0.0192818	0.00649349	0.246304	0.154898	0.125978	0.615756	0.299631	0.184243	0.519232	0.967966
701	Methylgingerol	POS	HMDB0029852			Benzenoids	C18H28O4	8.60934	6.74778	9.04478	5.37611	7.67466	13.4523	1.12875	1.90221	1.81546	3.08401	7.39618	3.06604	9.22078	5.78628	3.52498	9.6332	5.24253	9.76634
702	Cyclopamine	POS	HMDB0250664			Lipids and lipid-like molecules	C27H41NO2	0.353607	0.0835236	0.283832	0.0457662	0.00942211	0.0856755	1.12814	0.267506	0.142601	0.655427	0.302052	0.551441	0.895603	1.14252	0.9542	1.12426	0.744532	0.497402
703	Dodeca-2(E),4(E)-dienoic acid	NEG		24738-48-5		Fatty acids	C12H20O2	0.748234	0.681928	0.657073	0.90157	0.84184	0.645792	0.693129	0.644513	0.830254	0.62516	0.891533	0.701352	0.620477	0.647031	0.756625	0.797604	0.839443	0.616529
704	8beta-Angeloyloxy-15-hydroxy-1alpha,10R-dimethoxy-3-oxo-11(13)-germacren-12,6alpha-olide	POS	HMDB0039013			Lipids and lipid-like molecules	C22H32O8	0.0830877	0.0625289	0.0594452	0.0643073	0.0270351	0.0785153	0.00625729	0.0465493	0.00748262	0.0127675	0.00891699	0.0186403	0.043678	0.0276706	0.0146348	0.0357645	0.00576567	0.0369394
705	cis,cis-Muconic_acid	NEG						0.0312258	0.0583154	0.0498995	0.0638881	0.0592376	0.0270941	0.0424765	0.109761	0.326552	0.0717898	0.035149	0.0816661	0.12004	0.0421105	0.0418425	0.0674626	0.0447977	0.0314811
706	Isorhodoptilometrin	NEG		97995-25-0		Polyketides	C17H14O6	0.599073	0.225127	0.590128	0.128243	0.182734	0.212138	0.216439	0.304668	0.302699	0.085448	0.233626	0.25744	0.338688	0.0718464	0.0212491	4.30912e-05	5.139e-05	5.27252e-05
707	Geranic_acid	NEG						0.0486769	0.0673179	0.0367491	0.306453	0.0856423	0.0450084	4.53375e-05	0.056683	0.0301439	0.0488881	0.0786416	0.0235317	0.0598498	0.0627136	0.0770727	0.0672533	0.0853945	0.175137
708	HEPTANOIC ACID	NEG	HMDB0000666	111-14-8	C17714	Lipids and lipid-like molecules	C7H14O2	0.15089	0.150319	0.131708	0.101512	0.143308	0.152522	0.0981231	0.132736	0.145484	0.130205	0.140295	0.159388	0.0866757	0.158929	0.140961	0.161943	0.231144	0.128687
709	Clausarinol	POS	HMDB0041407			Phenylpropanoids and polyketides	C24H30O6	0.0893049	0.055761	0.0349493	0.141837	0.207462	0.176341	0.00487638	0.120406	0.00414236	0.00485734	0.0733859	0.0229324	0.0202851	0.0154177	0.0301904	0.040306	0.11701	0.092017
710	Rolofylline	POS	HMDB0257295			Organoheterocyclic compounds	C20H28N4O2	0.0686898	0.0294735	0.0525792	0.0301845	0.0147674	0.00937349	0.119603	0.0588164	0.0154578	0.0851627	0.0192432	0.0734178	0.185737	0.185063	0.14831	0.249397	0.165159	0.10729
711	Bisindolylmaleimide XI	POS		131848-98-1		Organoheterocyclic compounds	C28H28N4O2	0.133821	0.199501	0.200253	0.0527371	0.114026	0.108357	0.0197731	0.0227897	0.0269574	0.0302838	0.165252	0.280497	0.0759896	0.0554071	0.0645642	0.163246	0.113481	0.308521
712	4-Methoxy-6-pentyl-2-prop-1-en-2-yl-2,3-dihydro-1-benzofuran-7-carboxylic acid	POS		1235159-42-8		Benzenoids	C18H24O4	0.864773	0.231139	0.778169	0.985745	0.137317	0.216862	0.0775867	0.0584676	0.0445721	0.0783555	0.469892	0.293383	0.369686	0.300104	0.451086	0.298503	0.240088	0.334365
713	3-Cyclohexyl-2-hydroxypropanoic acid	NEG		25400-54-8		Lipids and lipid-like molecules	C9H16O3	0.974701	1.81225	2.45576	6.24897	3.96287	3.64832	0.656883	1.19063	0.662327	1.03479	4.85257	1.7225	4.65264	3.37277	2.49977	3.73638	3.96042	6.67593
714	Hymeglusin	POS	HMDB0341330			Lipids and lipid-like molecules	C18H28O5	0.407507	0.242519	0.393816	0.594045	0.245667	0.527211	0.0579685	0.069986	0.0636156	0.135514	1.21782	0.239395	2.2451	0.921518	0.748473	1.25279	0.997117	1.77328
715	8-Oxononanoic acid	NEG	HMDB0341050			Organic acids and derivatives	C9H16O3	20.1841	8.76028	9.86989	29.6318	15.486	16.3033	1.25694	3.40736	1.50828	2.80201	16.9094	6.19488	18.2645	11.4047	4.64262	15.7721	29.3667	29.4737
716	2-Hydroxybenzothiazole	NEG						1.15063	0.193792	0.686453	0.294537	0.129973	0.405721	0.146387	1.1755	0.211628	0.346688	0.346968	0.48849	0.165844	0.15725	0.409934	0.223004	0.095446	0.547522
717	8-Hydroxyoctanoate	NEG	HMDB0061914			Organic acids and derivatives	C8H16O3	0.371345	0.206088	0.306715	0.941451	0.367428	0.410744	0.0873929	0.197126	0.0885084	0.1613	1.04341	0.17947	1.15743	1.37153	0.653774	0.746141	0.967904	1.5539
718	Artonin_F	POS						0.16194	0.176175	0.185696	0.168506	0.287832	0.341665	0.223039	0.110431	0.25728	0.195799	0.148982	0.045336	0.122671	0.142857	0.193475	0.0896403	0.122322	0.0936913
719	Isolupalbigenin	NEG	HMDB0304625			Phenylpropanoids and polyketides	C25H26O5	0.651061	0.241754	0.452072	0.688119	0.981124	0.323489	0.714536	0.56059	0.221609	0.159048	0.198606	0.380306	0.497975	0.477413	0.0327438	0.217085	0.135084	0.160605
720	5-(4-Methoxyphenyl)-7-(trifluoromethyl)pyrazolo[1,5-a]pyrimidine-2-carboxylic acid	POS		310451-80-0		Organoheterocyclic compounds	C15H10F3N3O3	0.0131051	0.0124604	0.0175041	0.0248626	0.020701	0.0389528	0.0294196	0.00752757	0.0282299	0.0257746	0.0181305	0.0226702	0.0314105	0.00573982	0.0286418	0.021578	0.0283051	0.0235066
721	Pelargonidin-3,5-di-beta-D-glucoside	POS						4.18764	3.59676	4.6024	8.22341	8.24654	11.7707	17.9914	10.14	25.299	18.4683	8.48495	18.9857	6.36439	0.616192	6.94969	10.1242	14.3807	7.95917
722	Licoflavone A	POS				Shikimates and Phenylpropanoids	C20H18O4	0.114141	0.193337	0.175477	0.0694548	0.101048	0.0705109	0.383928	0.202459	0.47462	0.160047	0.188469	0.303171	0.16554	0.113336	0.1611	0.193493	0.158672	0.185652
723	Benzoylmalic acid	NEG	HMDB0039494	22138-51-8		Benzenoids	C11H10O6	0.0313356	0.00655877	0.0169793	0.131743	0.0334094	0.0414814	0.694716	0.422511	1.5463	1.22082	0.0252943	1.1457	0.876119	2.17534	0.0303552	0.0118647	0.0160153	0.108431
724	Norlevomepromazine	POS		37819-98-0		Organoheterocyclic compounds	C18H22N2OS	0.00254378	0.0232682	3.00552e-05	0.00338063	0.00683198	0.00762179	0.0045417	0.0188481	0.000825574	2.60398e-05	0.0130411	0.00501651	0.0195867	0.0328811	0.0817187	0.202052	0.037628	0.0296324
725	3-(2-(.beta.-D-Glucopyranosyloxy)-4-methoxyphenyl)propanoic acid	NEG		477873-63-5		Shikimates and Phenylpropanoids	C16H22O9	0.0120556	0.0222142	0.0578579	1.35897	0.34345	0.206902	0.163753	0.151074	0.263451	0.187883	0.18865	0.192898	0.189485	0.0848465	0.197576	0.508849	0.102456	0.113022
726	Genistein	POS	HMDB0003217	446-72-0	C06563	Phenylpropanoids and polyketides	C15H10O5	0.0377546	0.0215106	0.0324073	0.015941	0.0249717	0.0325744	0.0117723	0.0250968	0.0181049	0.0058063	0.00856459	0.00635356	0.00444387	0.00190895	0.00643944	0.00240252	0.00232923	0.00414897
727	1-(4-Chlorophenyl)-2-[(1-methyl-1H-imidazol-2-yl)thio]ethanone	POS		244278-78-2		Organic oxygen compounds	C12H11ClN2OS	0.0285065	0.0520999	0.0438366	0.0147433	0.0109237	0.00905468	0.0348148	0.157273	0.0462	0.031055	0.0905462	0.0498352	0.00238208	0.00616811	0.0169127	0.0056775	0.0495212	0.0254049
728	2,6-Bis(5-chloro-2-hydroxybenzyl)-4-chlorophenol	NEG		1732167		Phenylpropanoids and polyketides	C20H15Cl3O3	0.140158	0.179139	0.184393	0.129468	0.0767689	0.00305388	0.142177	0.113351	0.123387	0.195204	0.125675	0.128336	0.0193246	0.04884	0.107501	0.0814675	0.151137	0.0760592
729	pomiferin	NEG	HMDB0256696		C10519	Phenylpropanoids and polyketides	C25H24O6	0.0897593	0.000323916	0.0377522	0.0920829	0.177622	0.0360998	0.653189	0.280886	0.894646	0.143518	0.390834	0.42801	0.0458893	0.0218237	0.0813166	0.0483556	0.116518	0.0484554
730	(2R)-2,4-Dihydroxy-3,3-dimethylbutanoic acid	NEG		1112-33-0		Lipids and lipid-like molecules	C6H12O4	1.55923	0.344977	1.00413	5.71782e-05	6.4791e-05	0.329937	1.48393	1.79773	5.68752	1.68956	2.87752	1.54749	3.03887	1.65705	4.56053	4.30912e-05	0.193064	0.134412
731	Strychnine	POS		57-24-9		Alkaloids	C21H22N2O2	0.0314515	0.0345615	0.0386358	0.0247664	0.0383424	0.041708	0.0359815	0.0361927	0.03356	0.0298521	0.0329823	0.0345345	0.0295042	0.0307299	0.0297015	0.0371124	0.0573379	0.0337055
732	LPC(17:1)	POS				Lipids and lipid-like molecules	C25H50NO7P	0.150197	0.301215	0.190255	0.0933971	0.136629	0.264075	0.0607556	0.16121	0.0284511	0.168495	0.2182	0.113721	0.115432	0.611247	0.0968297	0.099306	0.136689	0.492407
733	Oxopentadecanoylcarnitine	POS					C22H41NO5	0.0976241	0.0624363	0.0798079	0.0444517	0.0451186	0.0782717	0.127929	0.0473375	0.215661	0.201784	0.122526	0.0981996	0.406033	0.196439	0.109312	0.16196	0.186961	0.118542
734	(Z)-6-Octadecenoic acid	NEG		593-39-5		Fatty acids	C18H34O2	1.01257	0.668398	0.878014	1.63927	1.0609	1.09952	0.408382	0.495384	0.29735	0.413448	1.38089	0.513781	1.17269	0.880999	0.831574	1.09336	1.59916	1.48734
735	Pinolenic acid	NEG	HMDB0256562			Lipids and lipid-like molecules	C18H30O2	2.52108	2.4291	2.69786	9.61401	2.215	1.91179	1.26574	2.12173	1.26327	1.44263	2.98222	1.62831	2.51228	2.06806	1.97648	4.4552	6.88132	8.71137
736	1,5,16-Trihydroxy-26-oxo-6,7:22,26-diepoxyergost-24-en-3-yl 4-O-(6-deoxyhexopyranosyl)hexopyranoside	NEG				Lipids and lipid-like molecules	C40H62O16	0.646686	0.971753	0.933786	0.0951738	0.274242	0.101721	0.878543	2.05987	1.71595	1.5126	1.85881	2.83858	0.596322	1.35032	2.02533	1.13307	0.128084	0.013291
737	Dilinolenin (9c,12c,15c)	POS		35098-84-1		Lipids and lipid-like molecules	C39H64O5	0.793164	1.09793	1.2664	0.312494	0.42823	0.583017	1.10796	1.22497	1.21441	1.10066	1.07869	1.15729	0.711481	0.738543	1.0355	1.16403	1.10557	0.511464
738	1-O-((2.beta.,3.beta.,5.Xi.,9.Xi.,18.Xi.)-3-(.beta.-D-Glucopyranuronosyloxy)-2,23-dihydroxy-28-oxoolean-12-en-28-yl)-.beta.-D-glucopyranose	NEG				Lipids and lipid-like molecules	C42H66O16	5.21958e-05	0.0330947	0.063574	0.106482	6.4791e-05	4.92929e-05	0.1186	0.183185	0.00927189	0.163147	0.132602	0.110571	0.0615728	0.139555	0.103648	0.0578091	0.130844	0.269083
739	Ganoderiol_C	POS						0.0496165	0.0738886	0.0739035	0.0213459	0.0137316	0.0106946	0.1381	0.0980995	0.112741	0.115251	0.0648226	0.106984	0.0129031	0.013616	0.0525942	0.0128541	0.0121132	0.00603616
740	6-Oxocativic acid	NEG		82779-24-6		Lipids and lipid-like molecules	C20H32O3	0.0246798	0.020287	0.0137086	0.453583	0.855235	0.195579	0.0161205	0.0563192	0.0938078	0.0533367	0.145413	0.0687371	0.167652	0.107623	0.112598	0.335669	0.819931	1.11625
741	5-HpETE	NEG	HMDB0011135	74581-83-2	C05356	Lipids and lipid-like molecules	C20H32O4	2.57676	2.1015	2.10059	1.03864	1.37722	2.83046	0.30439	0.444338	0.238632	1.81886	3.14999	0.73206	4.44461	2.47152	2.06274	4.82226	1.2995	4.69675
742	a-Santal-10-en-12-oic acid	NEG		74642-79-8		Lipids and lipid-like molecules	C15H22O2	0.233245	0.143392	0.145724	0.245603	0.156957	0.146413	0.195457	0.199012	0.188031	0.178526	0.145406	0.243235	0.153282	0.149662	0.152735	0.156858	0.0678132	0.169619
743	Gabapentin related compound D	NEG		1076198-17-8		Organoheterocyclic compounds	C18H29NO3	0.0465121	0.0379776	0.0391758	0.0614118	0.0119028	0.0562324	0.105098	0.0178252	0.0189026	0.0754696	0.053896	0.0285054	0.105751	0.0360295	0.0238786	0.0994641	0.0218792	0.0264658
744	Leukotriene B3	NEG		88099-35-8		Lipids and lipid-like molecules	C20H34O4	2.37516	1.26252	1.37666	3.8289	2.75851	2.01894	0.337955	1.09785	0.395938	1.45048	4.10547	1.26056	3.6954	2.32769	2.01162	3.91631	4.13903	5.69354
745	TxB2	NEG						0.231422	0.247198	0.233658	0.506352	0.404618	0.304987	0.0556987	0.177133	0.066868	0.162501	0.842431	0.196418	1.21335	0.995763	0.558898	0.798841	1.21195	0.641509
746	Navadensin	NEG		10176-66-6		Shikimates and Phenylpropanoids	C18H16O7	0.314795	0.119121	0.383079	0.0522508	0.104621	0.0860727	0.124082	0.218021	0.168984	0.0471681	0.123377	0.175812	0.142455	4.57175e-05	4.81472e-05	4.30912e-05	5.139e-05	5.27252e-05
747	4-Ethyl-5-methyl-2-(1H-tetrazol-5-yl)-1,2-dihydro-3H-pyrazol-3-one	NEG		893770-05-3		Organoheterocyclic compounds	C7H10N6O	0.0324413	0.05619	0.0259744	0.073355	0.0503764	0.025914	0.0359944	0.0411915	0.0467425	0.0397496	0.0410937	0.0741816	0.0353883	0.0437775	0.0340499	0.0112333	0.00731241	0.0420696
748	Amorfrutin 2	NEG		80489-91-4		Polyketides	C18H26O4	2.69198	1.00117	1.74805	6.23103	2.17568	2.03629	0.299744	0.874093	0.35253	0.647442	6.17488	1.37777	5.62834	11.4213	4.22236	4.0677	6.73774	8.51489
749	4,4-Dimethyl-1,3-cyclohexanedione	NEG		562-46-9		Organic oxygen compounds	C8H12O2	0.0788839	0.106945	0.0769918	0.130449	0.0833075	0.115308	0.00383974	0.0773224	0.0115935	0.0716694	0.139076	0.0236888	0.146857	0.088386	0.0870364	0.0830523	0.0937241	0.118075
750	Capsiate	POS	HMDB0034780		C20203	Benzenoids	C18H26O4	0.69625	0.706971	0.759101	6.19736	0.881762	0.867264	0.134459	0.674673	0.150442	0.257684	1.52833	0.574478	2.15613	3.57973	4.3173	1.81581	7.1057	10.3316
751	2,3-Dinor-11b-PGF2a	NEG						46.3601	27.4456	32.5878	108.733	71.8096	50.4501	10.578	8.54408	10.9155	10.3257	60.7345	23.1766	87.334	54.2663	39.9417	66.1059	87.4261	132.351
752	(-)-Jasmonic_acid	NEG						0.639954	0.413978	0.471073	5.26593	3.67072	1.07206	0.598615	1.58107	0.851732	0.809269	2.37729	1.87447	2.42304	1.80312	2.46131	2.4136	2.62664	3.1418
753	Naphtho[2,3-b]furan-2(4H)-one, 4a,5,6,7,8,8a,9,9a-octahydro-3,8a-dimethyl-5-methylene-	POS		94163-11-8		Terpenoids	C15H20O2	0.313969	0.444439	0.549951	0.230556	0.590348	0.154447	0.0450065	0.059986	0.0644513	0.248015	0.194263	0.0660841	0.513764	0.410152	0.264825	0.237898	0.4149	0.552168
754	Sydonic acid	NEG		65967-73-9		Terpenoids	C15H22O4	1.11704	0.545219	0.790594	2.1987	0.898525	1.0877	0.114679	0.230144	0.326314	0.377421	2.08455	0.593536	2.52883	2.3783	2.17606	1.80887	2.62501	3.26623
755	Octyl-methoxycinnamate	POS						3.63456	2.92348	3.51692	9.13554	5.33703	4.91366	0.921402	1.52652	0.890655	1.3126	4.96819	1.88739	10.0099	6.37613	5.71552	7.34869	8.05245	11.8912
756	1-(3,4,5-Trimethoxyphenyl)-1,2,3,4-tetrahydro-6,7-isoquinolinediol	NEG		188553-85-7		Organoheterocyclic compounds	C18H21NO5	14.4369	19.0077	15.6967	4.57906	7.51854	8.07098	1.23124	2.33928	3.45036	3.14711	19.4056	29.4321	5.3315	3.35515	5.39328	6.89157	7.81565	21.8826
757	2-Anilinopropanoic acid	NEG		15727-49-8		Organic acids and derivatives	C9H11NO2	0.177345	0.085095	0.101684	0.149166	0.217453	0.146734	0.0688736	0.106296	0.0788371	0.107236	0.131101	0.0776851	0.157263	0.134853	0.215994	0.115076	0.155436	0.206962
758	Cyperanic acid	NEG		117869-89-3		Terpenoids	C15H22O4	0.475326	0.39666	0.458468	0.827537	0.545607	0.460777	0.128855	0.163102	0.105042	0.172296	0.849991	0.372164	0.997578	0.918466	0.140987	0.0995776	0.755105	0.828703
759	2-((5R,8S,8aS)-3,8-Dimethyl-2-oxo-1,2,4,5,6,7,8,8a-octahydroazulen-5-yl)prop-2-enoic acid	POS		83161-56-2		Terpenoids	C15H20O3	0.0509045	0.0394963	0.0504466	0.157839	0.0869024	0.0695843	0.0191276	0.0270369	0.0323637	0.024809	0.0688081	0.0492325	0.116086	0.0959696	0.133424	0.0744931	0.17285	0.190388
760	Ambrosic acid	NEG		6617-14-7		Terpenoids	C15H20O4	0.155514	0.0931751	0.122109	0.290272	0.0596157	0.227072	0.0275698	0.106388	0.0356544	0.064706	0.224202	0.109414	0.376035	0.194005	0.172839	0.181018	0.20001	0.280871
761	2-Nitrophenol	NEG	HMDB0245260		C01988	Benzenoids	C6H5NO3	0.0887267	0.0215901	0.0448037	0.0243244	0.00784427	0.0236493	0.050603	0.0197579	0.0640803	0.0126527	0.0233207	0.0608384	0.0188585	0.0116821	0.0433026	0.0215394	0.0217953	0.0275023
762	Arg-Asn	NEG		68040-95-9		Organic acids and derivatives	C10H20N6O4	0.241308	0.286487	0.280608	0.382205	0.106127	0.324662	0.749462	2.84631	0.94382	0.692696	0.774882	4.37592	0.531672	0.972008	1.0774	0.156772	0.160303	0.231219
763	Dianthoside	POS		20847-13-6		Polyketides	C12H16O8	0.0886733	0.108616	0.10275	0.0961061	0.147015	0.0617125	0.227461	0.0418936	0.238521	0.12713	0.110893	0.0591354	0.0575746	0.0521757	0.0826565	0.137823	0.111577	0.0865955
764	3-Feruloyl-1,5-quinolactone	POS	HMDB0029289			Phenylpropanoids and polyketides	C17H18O8	0.0544909	0.0281423	0.0525925	0.0330169	0.115466	0.0375951	0.0313046	0.0149242	0.0146455	0.0163182	0.0472579	0.0395282	0.0167591	0.00857291	0.0359861	0.0715957	0.0454446	0.0400366
765	Spiraeoside	NEG	HMDB0037932	20229-56-5		Shikimates and Phenylpropanoids	C21H20O12	0.659254	2.60243	1.59161	1.90091	1.13489	0.873858	5.6838	13.9308	8.73583	6.93119	5.57628	6.11799	0.181398	0.346007	1.77142	0.756974	9.31732	2.38062
766	Asn-Arg	NEG		211117		Organic acids and derivatives	C10H20N6O4	0.386873	0.205958	0.185003	0.260088	0.180198	0.209014	0.157727	0.425262	0.326289	0.103019	0.140754	0.382338	0.113264	0.240217	0.0641823	0.0972568	0.0169205	0.0999565
767	Bufexamac	NEG	HMDB0341139			Benzenoids	C12H17NO3	0.0865759	0.0600901	0.0750849	0.025461	0.00988235	0.0571147	0.16031	0.0113444	0.207841	0.219818	0.10867	0.0423356	0.331519	0.403553	0.26841	0.164313	0.0149338	0.0158615
768	Acrimarine_N	POS						0.0553944	0.0829867	0.0764019	0.0280492	0.0545411	0.0344092	0.156985	0.0553328	0.2051	0.0523936	0.120955	0.183575	0.0336829	0.0317762	0.0210949	0.0264005	0.0326205	0.0312015
769	3,5-Difluoro-4-(trifluoromethyl)aniline	POS		123950-44-7		Benzenoids	C7H4F5N	0.0166777	0.027263	0.0172105	0.0391995	0.0241295	0.0306367	0.0145318	0.007411	0.0148264	0.0111991	0.00624599	0.00653735	0.0570906	0.0145604	0.0271255	0.015697	0.0106427	0.014846
770	Ethyl 1-cyclopropyl-6,7-difluoro-8-methoxy-4-oxo-1,4-dihydroquinoline-3-carboxylate	POS		112811-71-9		Organoheterocyclic compounds	C16H15F2NO4	0.0263074	0.0165388	0.0286579	0.139651	0.385873	0.022679	0.0203313	0.0666565	0.00937053	0.013483	0.0148768	0.0252913	0.00491106	0.00136251	0.0377537	0.111429	0.277336	0.11265
771	N-(3-Chlorophenyl)-4-quinazolinamine	POS		88404-44-8		Organoheterocyclic compounds	C14H10ClN3	0.0190101	0.0145063	0.00923178	0.0202578	0.0171244	0.0040399	0.00814694	0.0630682	0.0285006	0.0128015	0.01086	0.015855	0.00965015	0.00906965	0.0259325	0.0108445	0.0242613	0.0260156
772	Tetraglyme	POS						0.0449513	0.0645279	0.0515602	0.0427632	0.0422256	0.0317906	0.0618398	0.0179505	0.0411382	0.0223363	0.0353717	2.69617e-05	0.0413729	0.0284163	0.0396417	0.0547927	0.0447294	0.0157633
773	3-[4,5-dihydroxy-3-(3,4,5-trihydroxy-6-methyloxan-2-yl)oxy-6-[(3,4,5-trihydroxy-6-methyloxan-2-yl)oxymethyl]oxan-2-yl]oxy-5,7-dihydroxy-2-(4-hydroxyphenyl)chromen-4-one	NEG						0.241799	0.0911437	0.223456	0.117392	0.208549	0.0767359	0.525767	0.386109	0.449417	0.188288	0.475719	0.478522	0.0358389	0.0382119	0.0946251	0.0573569	0.472123	0.251388
774	2,6-Dihydroxybenzaldehyde	NEG		387-46-2		Organic oxygen compounds	C7H6O3	1.36805	0.974358	0.943193	0.84624	1.07881	0.939886	2.0209	1.59088	1.43247	1.22975	2.27522	2.55271	0.324686	1.11575	0.98103	1.1478	1.21675	1.04901
775	3-(4-Hydroxyphenyl)-3-oxopropyl .beta.-D-glucopyranoside	NEG		53170-92-6		Lipids and lipid-like molecules	C15H20O8	0.134567	0.246449	0.359797	0.0611271	1.15182	0.229298	1.779	0.439629	1.10146	0.327566	1.77155	2.47967	0.183621	0.22917	0.554772	0.3743	0.162654	0.340442
776	Succinic_anhydride	NEG						1.66213	1.73617	1.54914	2.55589	2.81656	1.76295	1.35906	2.77032	1.85938	1.94631	2.14544	2.3877	1.77855	2.0218	2.19054	1.03183	2.05606	2.14731
777	1,3,4,5-Tetrahydrothiopyrano[4,3-b]indole	NEG		7076-17-7		Organoheterocyclic compounds	C11H11NS	0.27569	0.37668	0.411518	0.847315	0.516513	0.938573	0.211482	0.0995817	0.351049	0.326711	0.585026	0.271453	0.218986	0.563404	0.352942	0.732324	0.679639	0.654426
778	Succinic_acid_semialdehyde	NEG						4.97397	3.97155	3.92622	3.30091	5.04703	3.57632	3.9921	3.21537	4.61078	6.72167	6.67393	4.52318	4.56224	4.85705	4.92614	3.90524	2.44344	2.95944
779	2-Naphthalenethiol	NEG	HMDB0029689	91-60-1		Benzenoids	C10H8S	0.45288	0.291265	0.369601	0.303712	0.548679	0.21835	0.279579	0.257388	0.461459	0.611385	0.438856	0.441823	0.507644	0.381769	0.498471	0.230049	0.276764	0.302861
780	6-Chloro-3-(trifluoromethyl)-2-pyridinecarbonitrile	POS		401590-41-8		Organoheterocyclic compounds	C7H2ClF3N2	0.0085845	0.00730627	0.00977569	0.00652962	0.00906439	0.00766935	0.00892971	0.00788995	0.00716452	0.0104791	0.0101015	0.00896218	0.00621139	0.0101718	0.00511512	0.00838749	0.0077801	0.00949386
781	Oxalic acid	NEG	HMDB0002329	144-62-7	C00209	Organic acids and derivatives	C2H2O4	0.628035	0.43336	0.519426	0.553334	0.930426	0.734223	0.519587	0.610852	0.593434	0.506715	0.771713	0.599447	0.432076	0.680291	0.456483	0.529197	0.938803	0.881544
782	LPE(18:3)	POS	HMDB0011508			Lipids and lipid-like molecules	C23H42NO7P	1.35336	1.06265	1.12338	1.2604	0.256251	1.0796	0.753997	0.680547	0.514316	0.400567	1.43759	1.70533	0.393659	0.314294	0.172001	0.345733	0.197229	0.298051
783	LPC(18:3)	POS	HMDB0010387			Lipids and lipid-like molecules	C26H48NO7P	8.60725	6.87198	6.35805	4.89518	0.824541	3.6964	2.86047	1.35429	1.40346	1.58603	10.7832	7.61868	1.43494	1.69458	0.643599	0.85569	1.32304	1.86618
784	1,2-Dilinoleoyl-sn-glycero-3-phospho-(1'-rac-glycerol)	NEG		774172-16-6		Lipids and lipid-like molecules	C42H75O10P	0.836814	0.362574	0.647464	0.394905	0.784942	0.2029	0.552342	1.19588	0.567842	2.01324	1.71184	1.06553	0.314595	0.877814	2.14874	0.611945	5.139e-05	0.0572024
785	Norethindrone sulfate	NEG		19778-24-6		Lipids and lipid-like molecules	C20H26O5S	0.388239	0.407675	0.313262	1.46466	0.398437	0.320899	0.247135	0.45231	0.353386	0.373559	0.449615	0.330371	0.678067	0.447079	0.380252	1.03483	0.923353	1.1066
786	Curine	NEG		436-05-5		Alkaloids	C36H38N2O6	10.8941	7.06044	7.97454	24.5441	5.63209	6.99328	1.58951	3.77196	2.15146	3.56819	12.7956	10.4394	4.06173	2.02568	0.752637	2.55647	6.11985	13.823
787	4,8,12,15-Octadecatetraenoic_acid	POS						3.9998	2.35565	2.84986	5.18359	2.88263	2.53315	1.2771	2.51749	0.902436	1.74264	6.50956	2.22429	7.03781	5.99207	5.99998	7.12346	7.23678	9.22791
788	Mulberrofuran_T	POS						0.0255889	0.011856	0.0156953	2.69389e-05	0.00567369	0.0080241	0.0338877	0.0118037	0.0432446	0.0339541	0.0091897	0.00442362	0.0270378	0.0412817	0.0234916	0.00329066	0.00168714	0.0027545
789	2-(9-Decenyl)glutaconic acid	NEG		97207-52-8		Lipids and lipid-like molecules	C15H24O4	0.854142	0.34404	0.50846	3.4769	1.18565	1.06531	0.325665	0.172934	0.313818	0.438717	1.89013	0.401568	0.862642	1.20704	1.37807	0.736837	0.52123	1.06681
790	Grandiflorenic acid	POS		22338-67-6		Lipids and lipid-like molecules	C20H28O2	0.153118	0.126386	0.129396	0.273563	0.127005	0.126047	0.123662	0.0659243	0.104589	0.120278	0.363492	0.103214	0.232078	0.273761	0.249249	0.223816	0.152242	0.210505
791	13,14-Dihydro-15-keto-PGE2	NEG	HMDB0002776	363-23-5	C04671	Lipids and lipid-like molecules	C20H32O5	0.206984	0.251836	0.160407	0.926641	0.25836	0.380523	0.0774619	0.181717	0.0160073	0.122331	0.828255	0.188681	0.889857	0.661069	0.566536	1.28936	2.14165	1.82731
792	2-(8-Hydroxy-4a,8-dimethyl-1,2,3,4,5,6,7,8a-octahydronaphthalen-2-yl)prop-2-enoic acid	NEG		94092-52-1		Terpenoids	C15H24O3	0.462417	0.15626	0.318646	2.27709	0.740864	0.551489	0.0328251	0.0840574	0.0471091	0.139488	0.914355	0.132972	1.83493	1.32577	1.17758	1.61097	2.12834	4.08399
793	trans-2-Ethoxy-5-(1-propenyl)phenol	NEG						0.114752	0.0702158	0.116472	0.0729201	0.0457582	0.0617547	0.0731417	0.0592552	0.068886	0.0484827	0.0530767	0.0524902	0.0067334	0.0508256	4.81472e-05	0.0383312	0.0339518	0.0404975
794	Dinoseb	NEG		88-85-7		Benzenoids	C10H12N2O5	0.870816	1.01534	0.745323	1.05265	1.02992	0.795357	0.851964	0.950545	0.927541	0.83227	1.0813	0.869198	0.719832	0.787505	0.817945	0.906589	0.96424	0.780684
795	3-isopropyl-1,2-benzenediol	NEG		2138-48-9		Benzenoids	C9H12O2	0.149249	0.0742041	0.106532	0.434912	0.103317	0.302632	0.096698	0.113542	0.115209	0.121037	0.278457	0.144252	0.301815	0.174516	0.148267	0.174158	0.218472	0.398574
796	Pinocembrin	NEG	HMDB0030808	480-39-7	C09827	Phenylpropanoids and polyketides	C15H12O4	0.0733782	4.71748e-05	0.0439289	5.71782e-05	6.4791e-05	4.92929e-05	0.0417068	0.0896048	0.0565607	0.0200948	6.18468e-05	0.0695532	4.28753e-05	4.57175e-05	0.00627318	4.30912e-05	0.0149299	5.27252e-05
797	6,18,19-Trihydroxytrachyloban-2-one	POS				Lipids and lipid-like molecules	C20H30O4	0.208896	0.109958	0.133687	0.13153	0.0937294	0.102964	0.0461908	0.0523386	0.0605319	0.0862221	0.304944	0.0792607	0.448473	0.52072	0.34219	0.33431	0.370032	0.56581
798	2,5-Di-tert-butyl-1,4-benzoquinone	POS		2460-77-7		Organic oxygen compounds	C14H20O2	0.136658	0.078088	0.133143	0.193848	0.116902	0.11292	0.0416199	0.0590716	0.0468127	0.0505068	0.268441	0.0745106	0.316662	0.240659	0.179862	0.231867	0.240866	0.372982
799	15(R),19(R)-Hydroxyprostaglandin F1.alpha.	NEG				Lipids and lipid-like molecules	C20H36O6	0.306876	0.0995536	0.130161	0.188861	0.222884	0.165286	0.0321977	0.016835	0.0380149	0.222863	0.561417	0.0707874	0.564638	0.395241	0.276642	0.5612	0.289371	0.769921
800	(E)-5-Hydroxyundec-2-enoic acid	NEG		339367-30-5		Lipids and lipid-like molecules	C11H20O3	1.22056	0.735201	0.929061	5.66294	3.16083	1.73754	0.526595	0.479413	0.593101	0.61864	2.37157	0.739515	3.23261	1.78077	1.72385	2.83293	3.92859	6.14365
801	4-Propanoyl-HT2_toxin	POS						0.0128795	0.0196581	0.0106839	0.00887507	0.00639013	0.00811684	0.0336811	0.0246879	0.0306017	0.0205902	0.0155003	0.0278923	0.00621814	0.00410159	0.00601607	0.00761388	0.00925592	0.00355708
802	(3R)-3,7-Dimethylocta-1,6-dien-3-yl 6-O-.alpha.-L-arabinopyranosyl-.beta.-D-glucopyranoside	NEG				Terpenoids	C21H36O10	0.136813	0.187873	0.163814	0.865045	2.53732	1.03818	0.194896	0.281609	0.313259	0.262535	0.310592	0.579849	0.184657	0.148544	0.226412	0.509626	0.368649	0.493758
803	(11E,15Z)-9,10,13-Trihydroxyoctadeca-11,15-dienoic acid	NEG		185148-53-2		Lipids and lipid-like molecules	C18H32O5	3.19338	0.887846	1.87209	3.22612	1.03704	1.73568	0.0934928	0.382442	0.0746164	0.273677	2.55337	0.217582	7.15044	4.03813	1.9432	3.228	3.52597	6.73298
804	4-Methylcyclohexaneacetic acid	NEG		6603-71-0		Organic acids and derivatives	C9H16O2	0.496804	0.226808	0.369116	0.423678	0.185264	0.320042	0.726763	2.8727	1.9763	1.03821	1.21337	1.56107	1.13909	1.03126	0.897298	0.614209	0.451914	0.524955
805	(2S,3aS,7aS)-Octahydro-1H-indole-2-carboxylic acid	NEG		80875-98-5		Organic acids and derivatives	C9H15NO2	0.0395567	0.119309	0.0488499	0.0551676	0.0588961	0.0595374	0.0653504	0.0723106	0.0297969	0.0429375	0.0840232	0.0225551	0.0722012	0.0762649	0.0389991	0.0176594	0.0852754	0.0378482
806	Verapamil	POS	HMDB0001850	52-53-9	C07188	Benzenoids	C27H38N2O4	0.574148	0.515558	0.563118	0.631414	0.950867	0.577725	0.596577	0.0818792	0.734343	0.53	0.381654	0.147271	0.187567	0.204833	0.28721	0.352807	0.287573	0.19346
807	Isobutyric acid	POS	HMDB0001873	79-31-2	C02632	Organic acids and derivatives	C4H8O2	0.136206	0.139397	0.186635	0.0933913	0.136495	0.0782624	0.091013	0.558459	0.182121	0.107737	0.176883	0.0935397	0.108325	0.23589	0.0931462	0.0977797	0.0763815	0.308507
808	4-Quinolinecarboxamide, 3-methyl-2-phenyl-N-[(1S)-1-phenylpropyl]-	POS		174635-69-9		Organoheterocyclic compounds	C26H24N2O	0.00244312	0.00258439	0.00209148	0.00880697	0.00652324	0.00556528	0.0102148	0.0742862	0.0208134	0.0044006	0.00333487	0.00275452	0.00581462	0.00496896	0.00674121	0.00533015	0.00481719	0.00429446
809	Isokaempferide	NEG		1592-70-7		Shikimates and Phenylpropanoids	C16H12O6	0.384655	0.295599	0.344673	0.11611	0.148662	0.241638	0.143993	0.409096	0.181801	0.297962	0.348708	0.198203	0.247752	0.0346556	0.22998	0.663661	0.580339	0.240584
810	Nifedipine	NEG	HMDB0015247	21829-25-4	C07266	Organoheterocyclic compounds	C17H18N2O6	0.895717	0.986323	0.98242	1.53132	2.29968	0.346478	4.56622	0.747771	4.04232	1.70962	1.21971	0.821381	0.972579	0.919886	1.23691	1.27379	1.88407	1.32678
811	(4E,6E)-8-(.beta.-D-Glucopyranosyloxy)-2,7-dimethylocta-4,6-dienoic acid	NEG				Lipids and lipid-like molecules	C16H26O8	0.785208	0.504874	0.553373	0.290427	0.362926	0.675212	0.368655	0.330488	0.35754	0.418934	0.451713	0.555656	0.156061	0.14652	0.084241	0.160311	0.092432	0.170736
812	Saponarin	NEG	HMDB0257484			Phenylpropanoids and polyketides	C27H30O15	8.65795	7.73737	8.22024	3.76794	8.8225	13.384	15.0817	38.347	28.8975	38.1062	35.242	26.2084	3.93524	2.12388	11.5807	7.15413	12.7971	7.32056
813	2,4-Bis(3-methylbut-2-enyl)-6a,11a-dihydro-6H-[1]benzofuro[3,2-c]chromene-3,9-diol	NEG		1083200-86-5		Shikimates and Phenylpropanoids	C25H28O4	0.16825	1.35601	0.283867	0.64784	1.43501	1.17215	0.738944	0.466854	0.433552	0.230289	0.467502	0.243818	0.113574	0.828629	0.285883	0.447235	0.563911	0.432852
814	7-Keto-8-aminopelargonic acid	NEG		4707-58-8		Lipids and lipid-like molecules	C9H17NO3	0.243851	0.131121	0.148483	0.148807	0.0903996	0.155154	0.079123	0.107582	0.0212487	0.0717001	0.12745	0.0629724	0.147108	0.117559	0.066585	0.0711465	0.161687	0.107025
815	Cephalothin	NEG		153-61-7		Organoheterocyclic compounds	C16H16N2O6S2	0.117393	0.10509	0.0915512	5.71782e-05	6.4791e-05	0.0214113	0.356481	0.143045	0.267292	0.115797	0.0649252	0.297232	0.00849539	0.00281507	0.0632417	4.30912e-05	5.139e-05	5.27252e-05
816	Anastrozole	POS	HMDB0015348	120511-73-1	C08159	Benzenoids	C17H19N5	0.146016	0.0337995	0.154457	0.177604	0.0164481	0.0631589	0.00462693	0.029348	0.00345504	0.0166418	0.315381	0.0311647	0.652395	0.337299	0.433667	0.0859075	0.0694376	0.0744211
817	2-Cyclopropyl-4-quinolinecarboxylic acid	POS		119778-64-2		Organoheterocyclic compounds	C13H11NO2	0.0463279	0.0641373	0.0590738	0.0645464	0.127376	0.0371043	0.0373922	0.0251743	0.0751008	0.0257421	0.0246688	0.0194784	0.0638311	0.0481778	0.0219622	0.0491264	0.0408711	0.0118074
818	Gliquidone	POS	HMDB0015381	33342-05-1		Organoheterocyclic compounds	C27H33N3O6S	0.0104586	0.0251478	0.0187422	0.00544675	0.00689459	0.0043042	0.0482452	0.0344673	0.0497615	0.0131589	0.0157171	0.0195224	0.0281439	0.00802358	0.0237816	0.0202995	0.0103621	0.0274474
819	Topiramate	POS	HMDB0005034	97240-79-4	C07502	Organoheterocyclic compounds	C12H21NO8S	0.0525823	0.0321881	0.050696	0.00393069	0.00868299	0.0398682	0.0243137	0.0210695	0.0263987	0.0946077	0.0386958	0.0556107	0.0414742	0.0368097	0.0145613	0.0183964	0.0162638	0.0133152
820	2,3-Dihydro-1,4-benzodioxine-2-carboxylic acid	NEG		3663-80-7		Organoheterocyclic compounds	C9H8O4	25.5789	17.4156	21.408	20.3381	13.4097	10.3508	19.2578	42.0537	27.6709	22.0689	39.1406	60.5761	0.313258	4.8698	10.7438	5.71641	31.8867	22.9641
821	Camelliaside A	POS	HMDB0039951	55696-58-7		Shikimates and Phenylpropanoids	C33H40O20	0.0149758	0.00966514	0.014772	0.00245121	0.00788553	0.0176162	0.0525645	0.0213728	0.074516	0.0564505	0.0353443	0.0405456	0.0181991	0.00277409	0.0189635	0.0888618	0.204866	0.0227162
822	Pro-Tyr	POS		19786-36-8		Organic acids and derivatives	C14H18N2O4	0.0053041	0.000453392	0.0019536	0.0198272	0.00029444	0.0130756	0.114555	0.071648	0.147207	0.0821961	0.155159	0.0714133	0.644163	0.327872	0.33503	0.446977	0.323857	0.0898645
823	4-[(Phenylcarbonyl)amino]butanoic acid	NEG		35340-63-7		Organic acids and derivatives	C11H13NO3	0.522285	0.470753	0.466983	0.373908	0.747681	0.730472	0.698647	0.526943	0.573068	0.368703	0.873668	0.635375	0.428802	0.240075	0.192645	0.55873	0.123333	0.0978629
824	4-O-D-Glucopyranosyl-p-coumaric acid	NEG		117405-49-9		Shikimates and Phenylpropanoids	C15H18O8	0.361399	0.800665	0.613478	0.312509	1.15674	0.430348	0.730264	0.455424	0.449755	1.4676	0.00857564	1.8987	0.353555	0.247166	0.748057	0.308849	0.240218	0.234458
825	4,5-DIDEMETHYLSIMMONDSIN	NEG		135074-86-1		Organic oxygen compounds	C14H21NO9	0.0479343	0.0174143	0.0145942	0.0467157	0.00806687	0.0134019	0.0972579	0.0578114	0.105021	0.110648	0.0554334	0.0523888	0.117472	0.145422	0.11846	0.0248957	0.0286312	0.040214
826	Torin 2	NEG		1223001-51-1		Organoheterocyclic compounds	C24H15F3N4O	0.118676	0.263755	0.320367	0.248856	0.318031	0.897699	1.83163	0.318413	2.05098	0.510309	0.782724	1.59574	0.184165	0.144693	0.177906	0.186486	0.24586	0.163669
827	2,2-Dimethylsuccinic acid	NEG	HMDB0002074	597-43-3		Lipids and lipid-like molecules	C6H10O4	0.670033	0.472953	0.576784	0.424679	0.635097	0.499302	0.722392	0.168545	0.264753	0.586153	0.674947	0.293223	1.11269	1.12405	0.821283	0.431927	0.0648577	0.483294
828	Ser-Ile	POS		91086-51-0			C9H18N2O4	0.089431	0.0416092	0.0910819	0.199338	0.045357	0.15043	0.0201855	0.149931	0.0661323	0.0414188	0.0604377	0.0230498	0.154017	0.193142	0.134975	0.150387	0.111641	0.0972506
829	CROTONIC ACID	NEG		107-93-7		Fatty acids	C4H6O2	1.21875	1.35149	1.31326	1.63283	2.21606	1.19774	1.55992	1.14156	1.66768	1.90572	1.77995	1.66372	1.47151	1.57984	1.51783	1.36983	1.42238	1.48068
830	1-Chloro-3-(triphenylphosphoranylidene)acetone	POS		13605-66-8		Benzenoids	C21H18ClOP	0.675074	0.47972	0.768792	0.138509	0.451308	0.358341	1.12173	0.556699	1.79544	1.04327	0.67728	0.51293	0.700801	0.916898	0.471669	0.434358	0.426849	0.219459
831	D-SEDOHEPTULOSE	NEG						2.72368	1.45526	2.02927	4.02332	3.15239	2.14337	3.15438	2.30422	4.31822	4.32203	5.16997	3.37225	4.16547	5.49272	4.55222	2.41148	3.42692	2.91095
832	Phthalic acid	NEG	HMDB0002107	88-99-3	C01606	Benzenoids	C8H6O4	0.320397	0.1825	0.199095	0.321731	0.192815	0.351405	0.288471	0.303673	0.270146	0.274502	0.072685	0.794859	0.284887	0.277809	0.308977	0.304173	0.27721	0.353638
833	Stauprimide	NEG		154589-96-5		Organoheterocyclic compounds	C35H28N4O5	0.856944	0.427503	0.681266	1.08608	0.382929	0.396096	0.386149	0.386916	0.280158	0.380599	0.888142	1.69392	0.593871	0.470029	0.876944	0.948488	0.322972	0.383466
834	Ginkgolic acid I	NEG		22910-60-7		Polyketides	C22H34O3	0.149923	0.0219654	0.0947315	0.0254374	0.00870873	0.0265384	0.232646	0.0952278	0.0456022	0.109442	0.0525634	0.121165	0.206687	0.201314	0.163283	0.31677	0.287324	0.176851
835	Phe-Met-Arg-Phe-amide	NEG		64190-70-1		Organic acids and derivatives	C29H42N8O4S	1.73478	0.932382	1.12542	2.14323	0.7565	1.6858	0.345252	0.596636	0.321715	0.752938	2.79763	1.05555	1.62635	0.784269	0.424831	0.504791	0.920119	0.486196
836	N-stearoyl_glycine	POS						0.235292	0.103134	0.240363	0.0982964	0.0281029	0.152657	0.478652	0.102211	0.568985	0.450659	0.241998	0.24791	0.710857	0.405157	0.322602	0.213583	0.186878	0.0577234
837	26-Desglucoavenacoside A	NEG	HMDB0033799	59795-21-0			C45H72O18	0.219529	0.28862	0.233401	0.0216388	0.570789	0.301443	0.343818	0.0558991	0.853829	0.664937	0.110678	0.326332	0.0289923	0.028712	0.369754	0.107534	0.0909517	0.0255926
838	(10)-Gingerol	POS				Polyketides	C21H34O4	0.393612	1.03456	0.995239	0.510126	0.370672	0.296606	1.17527	0.816653	1.27864	0.694594	0.68015	0.658833	0.517026	3.08795	2.47046	1.83841	0.746468	0.753788
839	Biliverdin	POS	HMDB0001008	114-25-0	C00500	Organoheterocyclic compounds	C33H34N4O6	0.138953	0.0310713	0.106086	0.0103994	0.00846696	0.0223688	0.0554491	0.215375	0.0855785	0.121581	0.109601	0.212497	0.0190112	0.0139073	0.036081	0.0173082	0.0313567	0.0101723
840	Melleolide_G	POS						0.310572	0.138928	0.232076	1.25548	0.584498	0.313402	0.00138409	0.292234	0.00404883	0.0140877	0.250835	0.25156	0.0448554	0.0381187	0.0944408	0.137428	0.194265	0.639915
841	Tetradecanedioic acid	NEG	HMDB0000872	821-38-5		Lipids and lipid-like molecules	C14H26O4	0.00315844	4.71748e-05	0.00109254	5.71782e-05	6.4791e-05	4.92929e-05	0.125296	0.0230084	0.0228701	0.19081	1.52014	0.198828	4.28753e-05	4.57175e-05	4.81472e-05	4.30912e-05	5.139e-05	5.27252e-05
842	(10E,15Z)-9,12,13-Trihydroxyoctadeca-10,15-dienoic acid	NEG		51146-90-8		Fatty acids	C18H32O5	20.3926	8.32813	13.6145	29.4168	29.5911	27.1859	4.08597	32.2783	1.33272	13.1606	33.6375	6.23001	36.6431	25.1089	13.4522	19.9427	2.7264	16.3541
843	(7E)-4-Hydroxy-7-(1-hydroxypropan-2-ylidene)octahydro-3,9a-methanocyclopenta[c]oxocine-4(1H)-carboxylic acid	NEG		1214872-75-9		Organic acids and derivatives	C15H22O5	0.221801	0.231374	0.19256	1.72603	2.26715	0.158056	0.0331783	0.121785	0.111838	0.0433603	0.190281	0.105019	0.493841	0.267838	0.614349	0.428179	0.467346	1.41133
844	3-(2-Ethylhexoxy)propan-1-amine	POS		5397-31-9		Organic oxygen compounds	C11H25NO	0.438364	0.084164	0.326883	0.0833011	0.0182975	0.132876	0.097146	0.0586978	0.0703263	0.0535094	0.0610128	0.085146	0.0615219	0.0458136	0.0374725	0.0160239	0.00584213	0.00524935
845	Atropic acid	NEG		492-38-6		Benzenoids	C9H8O2	0.363091	0.101687	0.240139	0.125776	0.147263	0.143259	0.133864	0.115871	0.0570448	0.419946	0.452083	0.095488	1.1322	2.62946	0.761935	0.407097	0.348867	0.195455
846	2,3-Dinor-	NEG						7.799	3.87669	5.48245	17.8024	6.76569	9.23354	0.666279	1.89077	0.817069	1.86199	11.8488	4.41409	16.9891	13.2785	2.98113	12.8513	20.3388	24.8224
847	Methanone, (4-hydroxy-1-naphthalenyl)(1-pentyl-1H-indol-3-yl)-	NEG		1393345-76-0		Organoheterocyclic compounds	C24H23NO2	0.394984	0.113735	0.213396	0.433952	0.589025	0.567631	0.995977	6.41727	0.706827	0.693206	1.36684	0.817382	0.198314	0.252725	0.486683	1.65393	0.673522	0.353969
848	9-Hydroxynonanoic acid	NEG		3788-56-5		Fatty acids	C9H18O3	0.878095	0.41692	0.640873	2.57101	0.432615	1.68426	0.262131	0.84986	0.107007	0.725879	4.18491	0.477909	3.17866	2.39324	1.76588	2.46706	1.82067	2.77939
849	N-Cyclohexyl-N'-(1H-tetraazol-5-yl)urea	NEG		501003-91-4		Organoheterocyclic compounds	C8H14N6O	1.7847	0.827952	1.12377	8.57493	24.4241	1.85521	0.278488	0.159287	0.626149	0.266428	0.956804	0.27232	1.00097	0.682364	1.31476	2.01571	2.60936	6.68485
850	Diisopropyl phosphate	POS		1611-31-0		Organic acids and derivatives	C6H15O4P	0.0714832	0.0164211	0.028601	0.0443642	0.00370672	0.0088953	0.00518021	0.0172512	0.00803813	0.00909798	0.0359073	0.0136008	0.01196	0.0109805	0.0114503	0.00364557	0.00675325	0.00516803
851	3,6-Ditigloyloxytropan-7-ol	POS	HMDB0029325	7159-86-6		Alkaloids and derivatives	C18H27NO5	0.0143351	0.0165497	0.0162721	0.0219685	0.00850363	0.0202495	0.000894455	0.00600366	0.00112711	0.00345776	0.045719	0.0135125	0.0867524	0.0381713	0.021306	0.0206608	0.00549333	0.0156042
852	1,2,4-Benzenetriol	NEG		533-73-3		Shikimates and Phenylpropanoids	C6H6O3	0.164179	0.141664	0.159005	0.187336	0.202214	0.150647	0.273418	0.130025	0.47225	0.345471	0.545066	0.340033	0.208164	0.275928	0.506184	0.149675	0.122275	0.129674
853	Isochlorogenic acid b	NEG	HMDB0253617			Organic oxygen compounds	C25H24O12	2.63883	3.8201	2.19739	5.42432	1.7801	0.488307	2.4851	6.12092	3.16044	3.99022	6.68808	10.8342	0.222552	0.335898	0.578252	0.353996	3.13949	5.03415
854	6,7-Bis(3-hydroxyphenyl)pteridine-2,4-diamine	POS		677297-51-7		Organoheterocyclic compounds	C18H14N6O2	0.0658629	0.0810815	0.0962461	0.0847031	0.123678	0.0347119	0.299096	0.0545669	0.236729	0.114476	0.0731315	0.0496224	0.0898589	0.100588	0.0962751	0.11397	0.154395	0.0900684
855	2-(3,4-Dihydroxyphenyl)-5-hydroxy-7-methoxy-4-oxo-4H-chromen-3-yl hexopyranoside	NEG				Shikimates and Phenylpropanoids	C22H22O12	0.188369	0.206194	0.16657	5.71782e-05	6.4791e-05	0.245135	1.4843	0.938453	1.29255	2.03192	0.681616	0.399399	0.0285374	0.128441	0.934861	0.133687	1.03371	0.15118
856	Dihydroterrein	NEG		149816-33-1		Polyketides	C8H12O3	0.178436	0.251244	0.215875	0.274644	0.139561	0.288106	4.53375e-05	0.154124	0.00504304	0.00505541	0.298773	5.68276e-05	0.344146	0.258921	0.1321	0.167017	0.203575	0.354908
857	3-(2-(.beta.-D-Glucopyranosyloxy)-3-hydroxyphenyl)propanoic acid	NEG				Organic oxygen compounds	C15H20O9	0.435027	0.388439	0.473529	0.777055	2.02083	1.0559	0.29424	0.327982	0.288445	0.572973	1.20577	0.236445	0.623122	0.165226	0.518891	0.477086	0.168338	0.424205
858	2-Chloro-N-(4-methoxyphenyl)nicotinamide	POS		56149-30-5		Benzenoids	C13H11ClN2O2	0.0388898	0.0189169	0.0343521	0.0182288	0.0166576	0.036606	0.00941793	0.0195579	0.0126224	0.00738871	0.0116499	0.0110373	0.0110946	0.0132403	0.0120552	0.0202131	0.015222	0.0123235
859	Isofraxoside	NEG		24778-11-8		Shikimates and Phenylpropanoids	C16H18O10	0.569035	0.561283	0.364571	0.507523	0.445998	0.662312	0.667356	2.09084	1.49351	0.811927	1.51942	1.68965	2.51915	0.161293	0.425539	0.463936	0.932048	0.551454
860	1-Isopropyl-1H-benzimidazole-5-carboxylic acid	NEG		284673-16-1		Organoheterocyclic compounds	C11H12N2O2	0.64276	0.864082	1.3692	6.55151	9.40325	2.65146	1.72578	2.13738	1.04038	1.99764	1.58332	2.66699	0.895643	1.21137	1.46411	2.78674	4.71544	7.93919
861	2,3-Dihydroxy-4-methoxybenzoic acid	NEG		3934-81-4		Benzenoids	C8H8O5	0.977047	0.319425	0.386083	0.195904	0.130416	0.0322398	1.59764	0.440209	1.93599	1.05842	1.59583	3.35508	0.018937	0.0202108	0.094688	4.30912e-05	0.00836195	5.27252e-05
862	trans-4-Hydroxycyclohexanecarboxylic acid	NEG	HMDB0001988	17419-81-7		Amino acids and Peptides	C7H12O3	0.131135	0.0871041	0.101892	0.197237	0.0856653	0.145692	0.00585706	0.0113079	4.97107e-05	0.00891876	0.110405	0.0323148	0.0891836	0.114348	0.0766144	0.0777691	0.13017	0.208703
863	N-benzoyl-L-aspartic acid	NEG	HMDB0034251	4631-12-3		Organic acids and derivatives	C11H11NO5	0.0846899	0.0184463	0.0689964	0.917581	2.19487	0.139997	0.0843588	0.129761	0.106805	0.0707484	0.0248991	0.207487	0.0017062	0.0803772	0.00137556	0.406187	0.954477	0.44955
864	2-Ethylbutan-1-amine	POS		617-79-8		Organic nitrogen compounds	C6H15N	83.1872	85.0704	96.8748	85.3679	90.3101	87.894	90.4091	93.1464	101.463	89.5249	92.3174	94.2331	92.4038	85.2975	92.8913	95.6952	84.5457	79.0198
865	Ethyl (4-amino-1-piperidinyl)acetate	POS		172967-30-5		Organic acids and derivatives	C9H18N2O2	0.249152	0.354049	0.325839	0.392392	0.717299	0.658767	0.232208	0.276573	0.839375	0.881222	0.493008	0.402161	0.351431	0.300684	0.397506	0.221618	0.275054	0.340991
866	1,2-Dilinolenoyl-sn-glycero-3-phospho-(1'-rac-glycerol)	NEG		773049-97-1		Lipids and lipid-like molecules	C42H71O10P	0.266821	0.201879	0.696065	0.883531	0.221488	0.391072	0.680577	0.326894	0.596699	0.340721	0.552676	1.79348	0.540685	0.184536	0.411558	0.297743	0.59539	0.152286
867	PI(20:4(5Z,8Z,11Z,14Z)/0:0)	POS						0.292789	0.733226	0.681215	0.296569	0.139529	0.190303	1.53213	4.10635	0.990497	1.71724	1.01752	0.588381	2.27247	4.64876	11.8824	3.20071	3.69673	1.33817
868	4-Imidazolidineheptanoic acid, 3-[(3R)-3-cyclohexyl-3-hydroxypropyl]-2,5-dioxo-, (4R)-rel-	NEG		65705-83-1		Organoheterocyclic compounds	C19H32N2O5	0.0360995	0.0648613	0.0497403	0.135922	0.0990818	0.0549736	0.072726	0.0461448	0.0240267	0.0274306	0.0397739	0.0864167	0.0837083	0.0359553	0.0377964	0.0284411	0.0379593	0.0263023
869	11-Hydroxy-12E,14Z-eicosadienoic acid	NEG		5598-37-8		Lipids and lipid-like molecules	C20H36O3	0.0680101	0.0412684	0.0392871	0.604441	0.438231	0.134935	0.0527514	0.0311162	0.1192	0.014011	0.358325	0.0830738	0.158234	0.143768	0.211898	0.293252	0.395509	0.51915
870	LTB4-[d4]	NEG						3.22272	1.46337	1.94745	5.15776	5.36464	3.69863	0.195154	3.76871	0.209653	2.35515	7.80464	0.969196	11.7405	5.79695	5.95956	10.3701	9.3725	12.4082
871	2,6-Di-tert-butylphenol	NEG		128-39-2		Benzenoids	C14H22O	0.852883	0.55464	0.777283	0.686076	0.506073	0.609237	0.91131	1.17643	1.59246	1.08335	0.402351	1.65136	0.61066	0.40688	0.839805	0.717005	0.497077	0.517173
872	Flunisolide	POS	HMDB0014326	3385-03-3	C07005	Lipids and lipid-like molecules	C24H31FO6	0.0586826	0.0734405	0.0675052	0.019678	0.0157833	0.0491468	0.00453092	0.0122634	0.00688796	0.015474	0.0941947	0.060152	0.0490205	0.0215771	0.0342463	0.0812299	0.059445	0.0586682
873	Kaurane-17,18-dioic acid	POS		58648-80-9		Terpenoids	C20H30O4	0.648315	0.300188	0.491893	0.333264	0.346682	0.302057	0.455113	0.764304	0.506457	1.08338	1.78984	0.653971	2.78876	2.71437	1.9536	3.78591	1.55199	1.76882
874	2-Methyl-1-phenyl-2-propanyl_butyrate	POS						0.432119	0.28091	0.420819	0.54721	0.145183	0.174307	0.0853688	0.0573199	0.0725528	0.160106	0.210554	0.0577195	1.02517	0.325696	0.222715	0.367267	0.624814	0.869486
875	Tejedine	POS	HMDB0033035	221001-23-6		Organoheterocyclic compounds	C38H40N2O9	0.119977	0.0638224	0.112968	0.0539656	0.0346226	0.0927764	0.0152071	0.164531	0.0225791	0.0491521	0.159429	0.133977	0.0404493	0.0371531	0.0306897	0.0469736	0.0860675	0.0692397
876	(3E,5E)-2-(4-Methoxy-4-oxobutyl)nona-3,5-dienoic acid	NEG		2063783-68-4		Lipids and lipid-like molecules	C14H22O4	0.80611	1.86702	1.62228	0.804076	2.14538	1.47275	0.753758	0.615032	0.392901	0.59635	6.04376	3.59784	1.82529	8.22388	7.51066	4.39128	7.02608	5.96874
877	Dimethylbenzyl_carbinyl_hexanoate	POS						0.0330022	0.00592964	0.023839	0.109832	0.0398007	0.0665485	0.00356209	0.0135065	0.00442112	0.0133313	0.0838182	0.00163347	0.385386	0.180527	0.0711948	0.164475	0.126355	0.261865
878	2-Dec-9-enyl-3-hydroxypentanedioic acid	NEG		1083195-29-2		Lipids and lipid-like molecules	C15H26O5	1.16509	0.966667	1.07533	2.21856	1.36896	1.39416	0.0979819	0.283814	0.176071	0.309792	1.17156	0.443754	1.94206	1.05918	0.622308	0.906575	0.54988	1.15662
879	4-(3-Hexyl-4-methyl-2,5-dioxopyrrol-1-yl)butanoic acid	POS		1235329-60-8		Lipids and lipid-like molecules	C15H23NO4	0.0199579	0.0152668	0.0237361	0.00977944	0.0119414	0.00976274	0.0350458	0.0244037	0.0394164	0.0365675	0.0671721	0.0472624	0.057236	0.0300924	0.0362092	0.0396561	0.0237452	0.0257734
880	Cinncassiol_E	POS						0.00591672	0.00463226	0.00502458	0.0186139	0.00419179	0.0178277	0.0417225	0.00701626	0.030388	0.0189461	0.0311103	0.040778	0.035239	0.0290198	0.0454279	0.0277865	0.0286365	0.0139734
881	REBAUDIOSIDE_C	NEG						0.00598262	4.71748e-05	0.00461233	5.71782e-05	6.4791e-05	0.00158246	0.00254895	0.0444828	0.0452053	0.0161715	0.0378303	0.0437752	0.235757	0.290549	0.206488	0.0207651	0.0300578	0.0025741
882	cis-Pinonic acid	NEG		473-72-3		Organic oxygen compounds	C10H16O3	0.329551	0.226677	0.232433	0.859336	0.357794	0.310289	0.0312925	0.392979	0.045954	0.216907	0.398265	0.0673005	0.570974	0.422933	0.514956	0.529574	0.605094	0.938975
883	Plinabulin	POS		714272-27-2		Organoheterocyclic compounds	C19H20N4O2	0.0170871	0.0193984	0.0201721	0.0257578	0.0177261	0.0139073	0.0500748	0.0912668	0.0574856	0.0568709	0.0481622	0.173907	0.0215767	0.0184328	0.018468	0.0170298	0.00817334	0.0216112
884	Dipiperamide_A	POS						0.012297	0.00787313	0.0127722	0.00704682	0.0272212	0.0159228	0.04299	0.171538	0.0496121	0.119175	0.0840444	0.432077	0.0319095	0.0157042	0.0378276	0.00609538	0.00560033	0.00102374
885	Kuwanone_H	POS						0.0261688	0.0259175	0.0313957	0.0909451	0.0689442	0.0656413	0.0195672	0.0267007	0.0365089	0.0419367	0.0300248	0.0470846	0.0175368	0.0154082	0.0219159	0.0537424	0.0479725	0.0444256
886	N5-(4-Methoxybenzyl)glutamine	POS	HMDB0033598			Organic acids and derivatives	C13H18N2O4	0.0119121	0.00616984	0.0182652	0.0270935	2.87016e-05	0.0253136	2.69006e-05	0.00419939	2.88752e-05	2.60398e-05	0.00587406	2.69617e-05	0.0112419	0.0184421	0.0308208	0.0262909	0.0424425	0.0661619
887	Zanamivir	NEG	HMDB0014698	139110-80-8	C08095	Organic acids and derivatives	C12H20N4O7	0.42609	0.314898	0.372847	0.0548732	0.0558582	0.0334385	0.075907	0.55066	0.128662	0.179211	0.0411266	0.0323238	0.016312	0.00925549	4.81472e-05	0.090357	0.132852	0.0718778
888	2-((1-(4-Nitrobenzoyl)prolyl)amino)benzoic acid	NEG		1219382-29-2		Benzenoids	C19H17N3O6	0.67681	0.0117181	0.303317	1.54601	2.29924	0.250212	0.00570672	0.00744587	0.00271964	0.0049765	0.0564654	0.0433947	0.0121606	0.0112121	0.120257	0.745976	0.526094	0.438335
889	2-[5-(2-Hydroxypropyl)oxolan-2-yl]propanoic acid	NEG		3688-54-8		Polyketides	C10H18O4	0.327823	0.26035	0.257205	3.03931	1.57783	0.497777	0.112222	0.226564	0.206627	0.197745	0.965433	0.315549	1.27633	0.921751	0.603563	0.75023	1.70943	2.05829
890	2,4(1H,3H)-Pyrimidinedione, 6-[4-(3-chlorophenyl)-1-piperazinyl]-3-cyclohexyl-	NEG		863588-32-3		Organoheterocyclic compounds	C20H25ClN4O2	0.478018	0.456105	0.443873	0.169771	0.437527	0.1016	1.50289	1.11284	1.04289	0.793646	1.22967	0.436451	0.311047	0.302306	0.0849522	0.195381	0.0745231	0.0957445
891	epicatechin gallate	NEG		1257-08-5		Shikimates and Phenylpropanoids	C22H18O10	0.0702098	0.0672595	0.0711876	0.233898	0.318434	0.113097	0.556416	0.278735	2.51764	2.08966	2.37625	2.16942	0.359422	0.192795	0.565003	0.0645705	0.0381773	0.04789
892	2-(3,4-Dihydroxyphenyl)-5,7-dihydroxy-4-oxo-4H-chromen-3-yl 6-deoxy-4-O-.beta.-D-glucopyranosyl-.alpha.-L-mannopyranoside	NEG		59262-54-3		Shikimates and Phenylpropanoids	C27H30O16	0.173904	0.269813	0.350128	0.141182	6.4791e-05	0.186232	0.0517706	15.7453	0.228523	0.569242	0.701447	0.937518	0.0835913	0.26051	0.0209084	0.0750075	0.35379	0.350639
893	Aureonitol	POS		71774-51-1		Polyketides	C13H18O2	0.200601	0.272426	0.272636	0.277637	0.798062	0.233095	0.358294	0.183418	0.51199	0.279053	0.223302	0.216509	0.282473	0.225207	0.26876	0.493865	0.368708	0.404821
894	Methyl 1,6-bis(acetyloxy)-11-hydroxy-7-oxoabieta-8,11,13-trien-18-oate	POS		1379770-02-1		Lipids and lipid-like molecules	C25H32O8	0.0174632	0.0379726	0.0345486	0.0104411	0.0219156	0.0227714	0.0633069	0.017243	0.0683564	0.0326372	0.0222804	0.0134809	0.0585577	0.0457377	0.053169	0.0304532	0.0287867	0.0120586
895	Clusiacyclol A	NEG		163597-69-1		Polyketides	C23H24O4	0.112576	0.159338	0.193576	0.203918	0.337206	0.0696768	0.401384	0.434062	0.731306	0.489253	0.591175	0.3009	0.233425	0.313722	0.0714614	0.0561457	0.0187627	0.0862172
896	Pyridazine, 3-[4-(2-chloro-5-fluorophenoxy)-1-piperidinyl]-6-(5-methyl-1,3,4-oxadiazol-2-yl)-	POS		944808-88-2		Benzenoids	C18H17ClFN5O2	0.0236459	0.0650086	0.0603581	0.00135717	0.0477106	0.0253388	0.0202399	0.26698	0.0211414	0.0206876	0.173295	0.0478875	0.00875239	0.0266067	0.0584321	0.0406951	2.73047e-05	0.00576848
897	3-O-Feruloylquinic acid	NEG		62929-69-5		Shikimates and Phenylpropanoids	C17H20O9	80.7275	87.7441	86.8677	58.489	62.8736	31.6683	82.8749	87.7206	107.26	100.079	122.307	231.686	37.8041	56.8439	67.7915	30.6149	52.5687	59.6598
898	Protoleucomelone	POS	HMDB0034711	112209-51-5		Organic acids and derivatives	C30H24O13	0.00529081	0.00882783	0.00443417	0.00113917	0.001761	0.00214829	0.0126938	0.00517411	0.0107594	0.00267279	0.0050214	0.00699823	0.00930563	0.00617698	0.0098699	0.00607193	0.00417294	0.00726336
899	Junipediol A 8-glucoside	NEG		188894-18-0		Organic oxygen compounds	C16H24O9	0.102588	0.0866016	0.0324567	0.572434	2.23472	0.832996	1.86126	0.512985	1.30339	0.492203	0.550402	0.167216	0.346895	0.241733	0.616135	0.817257	0.726957	0.179688
900	4-[(2E)-3-(3,4-Dihydroxyphenyl)prop-2-enoyl]oxy-2,3-dihydroxy-2-methylbutanoic acid	NEG		1016951-73-7		Phenylpropanoids and polyketides	C14H16O8	0.159263	0.130925	0.105198	0.503603	0.46273	0.663768	0.304644	0.604558	0.444855	0.590278	0.595211	0.904001	0.104298	0.0797175	0.143731	0.0791361	1.49617	1.3643
901	4-O-p-Coumaroylquinic acid	POS	HMDB0302093		C10441	Organic oxygen compounds	C16H18O8	0.0281792	0.0255238	0.0338541	0.0547254	0.107684	0.0604324	0.0611577	0.0291254	0.0379696	0.0505604	0.0239252	0.031983	0.0263143	0.0145109	0.0152433	0.0509771	0.0423573	0.0365489
902	5,5,5-Trifluoroleucine	NEG		2792-72-5		Organic acids and derivatives	C6H10F3NO2	0.0847694	0.0812477	0.31851	0.411292	0.224215	0.0853669	0.0972681	0.102728	0.0429136	0.0803751	1.14539	0.321946	0.279821	0.0711951	0.0844217	0.364568	0.488006	0.314765
903	Flubendazole	POS	HMDB0252324			Benzenoids	C16H12FN3O3	0.0448257	0.0252574	0.0342775	0.0523138	0.0408727	0.0454385	0.0178928	0.0415946	0.0220014	0.0361357	0.0471254	0.029935	0.0309513	0.0315721	0.0293544	0.025324	0.0294014	0.0359541
904	Benz[a]anthracene-1,7,12(2H)-trione, 3,4-dihydro-8-hydroxy-3-methyl-, (3S)-	NEG		28882-53-3		Polyketides	C19H14O4	0.0908263	0.056176	0.0785613	0.407867	0.299302	0.153133	0.182991	0.256271	0.38374	0.36002	0.224503	0.0739198	0.159357	0.140963	0.170227	0.103968	0.101852	0.0465507
905	Triacetyl resveratrol	NEG						0.333563	0.034072	0.148851	0.0195528	0.0164	0.0128157	0.0388225	0.329622	0.0335545	0.0797337	0.0651885	0.314	0.0213617	0.0155135	0.0454248	0.0155107	0.0321697	0.0296956
906	2-Keto-3-deoxyoctonic acid	NEG		1069-03-0		Organic oxygen compounds	C8H14O8	0.319449	0.311312	0.281232	0.293366	0.458778	0.245698	0.341998	0.227324	0.279555	0.457866	0.447074	0.273783	0.353138	0.307017	0.486659	0.434663	0.304336	0.408789
907	Oxotetradecadienoylcarnitine	POS	HMDB0241413			Lipids and lipid-like molecules	C21H35NO5	0.0867481	0.0150417	0.0465371	0.116595	0.0106573	0.0670696	0.00854961	0.217411	0.0053118	0.0135681	0.171534	0.0396431	0.0520018	0.0318325	0.0320947	0.0423014	0.0822846	0.107282
908	Ergocristine	POS	HMDB0251908			Alkaloids and derivatives	C35H39N5O5	0.147502	0.138034	0.194678	0.039595	0.0747636	0.1125	0.213299	0.488411	0.278135	0.245633	0.189715	0.16258	0.219819	0.259827	0.320393	0.206716	0.149932	0.139068
909	Sambutoxin	NEG	HMDB0041085	160047-56-3		Lipids and lipid-like molecules	C28H39NO4	0.0371693	0.106065	0.101188	0.220513	0.0359036	0.0588111	0.214759	0.223374	0.146233	0.336486	0.285873	0.153403	0.760796	0.511598	0.34416	0.297462	0.775379	0.0571514
910	beta-Doradecin	POS	HMDB0039143	31460-54-5		Lipids and lipid-like molecules	C40H52O3	0.193318	0.165152	0.11973	0.0714943	0.0928614	0.0788635	0.0567522	0.115408	0.0617679	0.155326	0.104445	0.147049	0.106027	0.19605	0.0978556	0.208042	0.0954132	0.225953
911	9-HODE	NEG	HMDB0010223	15514-85-9		Lipids and lipid-like molecules	C18H32O3	28.1596	10.9977	16.2627	55.4036	40.2002	22.1298	9.66901	8.93951	2.79307	15.1495	78.1362	17.6382	83.6946	72.7916	71.2595	59.0597	73.1673	86.9836
912	1-Methylene-5.alpha.-androstan-3.alpha.-ol-17-one	POS		3398-66-1		Lipids and lipid-like molecules	C20H30O2	0.805325	0.787938	1.05174	0.610717	0.772247	0.266647	0.497048	0.834027	0.593295	0.657559	2.47478	0.389978	2.71713	2.55811	2.57601	1.50869	1.61336	2.41308
913	2-Amino-4,5-dimethyl-3-thiophenecarbonitrile	POS		4651-94-9		Organoheterocyclic compounds	C7H8N2S	0.535744	0.600163	0.662069	0.46647	0.476047	0.472171	0.773519	0.716711	0.835745	0.588766	0.420204	0.515723	0.463318	0.378108	0.475125	0.508174	0.387525	0.396754
914	5-[[17-(5,6-dihydroxy-6-methylheptan-2-yl)-3,12-dihydroxy-4,4,10,13,14-pentamethyl-2,3,5,6,7,11,12,15,16,17-decahydro-1H-cyclopenta[a]phenanthren-2-yl]oxy]-3-hydroxy-3-methyl-5-oxopentanoic acid	NEG						0.944513	0.249293	0.0997435	0.914617	0.321457	0.381089	0.122569	0.112695	0.0130133	0.18172	0.477029	0.196218	0.998249	0.729849	0.19513	1.14697	2.14191	1.28814
915	20-carboxy-LTB4	NEG						0.672664	0.445919	0.487608	0.967259	0.599721	0.224659	0.104448	0.901621	0.0836361	0.0545339	2.16351	0.76708	0.459645	0.484096	0.597878	0.734477	2.4405	3.53379
916	6-Nitro-1,3-benzothiazol-2(3H)-one	POS		28620-12-4		Organoheterocyclic compounds	C7H4N2O3S	0.0136848	0.113888	0.0487802	0.0618221	0.0496694	0.0332754	0.0404707	0.054265	0.0310377	0.0278943	0.0289109	0.0592868	0.031453	0.0258867	0.0335273	0.0370085	0.0262764	0.0408915
917	2-(1,4,5,7-Tetramethyl-6H-pyrrolo[3,4-d]pyridazin-6-yl)aniline	POS		328035-07-0		Organoheterocyclic compounds	C16H18N4	0.09281	0.104302	0.0256551	0.125333	0.0438431	0.0386345	0.0215753	0.0378132	0.0194493	0.0313836	0.0615477	0.0230009	0.0730238	0.0727029	0.055981	0.0593968	0.145327	0.191267
918	17-hydroxy-linolenic_acid	POS						0.604398	0.232417	0.54374	0.194817	0.165131	0.179809	0.195233	0.195822	0.0978144	0.148799	1.41214	0.0939134	1.17417	1.16682	0.653024	0.280744	0.239178	0.230519
919	15-keto-PGE1	POS						0.635621	0.388124	0.586888	0.206011	0.150956	0.506812	0.223126	0.158872	0.124605	0.229353	1.58733	0.113532	1.56288	1.51191	0.822464	0.992763	0.572251	0.942805
920	15-keto-Prostaglandin_E2	NEG						0.477169	0.308441	0.344798	0.25681	0.403709	0.466862	0.118088	0.155461	0.135097	0.130134	0.460395	0.116504	1.21233	0.451152	0.494622	1.28455	0.414579	0.527933
921	4-Hexylresorcinol	POS		136-77-6		Benzenoids	C12H18O2	1.30419	0.699671	1.22431	0.422855	0.445833	0.430968	0.269399	0.617281	0.316246	0.155579	1.72795	0.135077	1.21825	0.929024	0.665275	0.360843	0.393465	0.574864
922	5-Chloro-1-(4-piperidinyl)-1,3-dihydro-2H-benzimidazol-2-one	POS		53786-28-0		Organoheterocyclic compounds	C12H14ClN3O	0.0794477	0.0926929	0.092259	0.0628833	0.00880676	0.0775231	0.0668627	0.256132	0.167808	0.151309	0.194449	0.17711	0.252595	0.319235	0.32999	0.178044	0.163808	0.0797524
923	Gabapentin related compound E	NEG		67950-95-2		Organic acids and derivatives	C9H14O4	13.0362	0.487862	2.46657	0.413554	0.464266	1.01687	1.13524	2.28882	0.222453	0.214702	1.96209	0.423127	0.420551	0.193907	0.0831714	0.177451	0.30588	0.413174
924	(9Z,11E,13E,15Z)-4-Oxo-9,11,13,15-octadecatetraenoic_acid	POS						0.926615	0.129945	0.326812	0.384926	0.690946	0.556961	0.180294	0.157734	0.0241503	0.0928438	0.557345	0.0965992	0.848369	0.524225	0.208335	1.61174	0.471005	3.05402
925	2-(2-Naphthyl)-1,3-benzoxazol-5-amine	POS		95888-12-3		Benzenoids	C17H12N2O	0.0274001	0.0356517	0.0343706	0.0154844	0.0524988	0.0106918	0.00426075	0.104146	0.0303872	0.0282865	0.0330205	0.00812804	0.0147361	0.0588084	0.0119388	0.0135409	0.00383828	0.0658637
926	(S)-2-Amino-7-phosphonoheptanoic acid	NEG		81338-24-1		Organic acids and derivatives	C7H16NO5P	2.0315	1.73006	1.61538	3.31769	18.8728	0.591998	1.06073	0.135588	2.13794	1.02922	1.43568	4.60956	0.14636	0.425758	6.78395	1.00645	1.70663	4.17502
927	Aegineoside	NEG		752209-48-6		Phenylpropanoids and polyketides	C26H30O12	0.493777	0.876832	0.806803	0.341744	0.343304	0.338168	0.58049	0.339099	0.531981	0.696444	0.45547	1.0669	0.924022	0.435579	0.546407	0.244951	0.233404	0.218333
928	Physalin_D	POS						0.0749795	0.0805017	0.0822408	0.0340389	0.0507192	0.0509942	0.0619015	0.0370112	0.0879242	0.0521131	0.0601372	0.0627447	0.0429921	0.065726	0.0506664	0.0493977	0.0188918	0.0473154
929	4',5,7-Trihydroxy-3'-prenylflavanone	NEG		93766-65-5		Shikimates and Phenylpropanoids	C20H20O5	1.17859	1.56312	1.51546	0.175688	0.90006	0.436256	2.77752	1.18998	3.60373	1.88002	2.51874	4.6752	1.31841	1.02283	1.35122	0.21272	0.148331	0.230406
930	4-(4-Phenyl-5-sulfanyl-4H-1,2,4-triazol-3-yl)phenol	NEG		26028-88-6		Organoheterocyclic compounds	C14H11N3OS	0.0536983	0.0324867	0.0618165	0.0703118	0.390751	0.186474	0.155554	0.0812205	0.0620483	0.0577295	0.175427	0.162084	0.0243368	4.57175e-05	0.0837235	0.0554012	0.00187438	0.0314157
931	Malonyltryptophan	POS						0.0228214	0.0216033	0.0302136	0.0213188	0.0522409	0.0428904	0.0861696	0.0109196	0.0325517	0.013822	0.146934	0.0258947	0.00749016	0.0143664	0.0110296	0.0134821	0.0143521	0.0209545
932	1-Cyclopropyl-6,7-difluoro-8-methoxy-4-oxo-1,4-dihydro-3-quinolinecarboxylic acid	POS		112811-72-0		Organoheterocyclic compounds	C14H11F2NO4	0.0766321	0.100454	0.113308	0.0266582	0.080668	0.0590709	0.083476	0.0216965	0.107618	0.0895293	0.0703971	0.0651206	0.0977806	0.1111	0.102467	0.0328467	0.0241339	0.0562582
933	3',4',5,7-Tetrahydroxy-3,6,8-trimethoxyflavone	POS		61451-85-2		Shikimates and Phenylpropanoids	C18H16O9	5.9687	2.66814	6.21883	3.32161	2.03493	2.09477	5.73065	6.86149	6.42302	3.53555	5.0386	9.34325	0.555479	1.64642	1.74625	1.31416	4.02166	4.62445
934	Neoarctin A	NEG		163318-69-2		Shikimates and Phenylpropanoids	C26H34O12	0.442149	0.835778	0.652218	0.376082	0.710618	0.569513	1.13173	0.0975115	1.64172	0.704794	0.362545	0.499993	1.37861	0.720496	0.845847	0.76635	0.450994	0.517713
935	Cotinineglucuronide	POS						0.0116756	0.00624119	0.0121502	0.00789015	0.0121515	0.00441547	0.0193799	0.0337564	0.0108267	0.0155967	0.0081389	0.00832638	0.0052651	0.0077113	0.0110831	0.00350012	0.0102161	0.00760432
936	Pantethine	POS	HMDB0003828	16816-67-4		Organic acids and derivatives	C22H42N4O8S2	2.62221e-05	2.70245e-05	0.000261194	0.000679874	0.00199769	0.000647901	0.00966221	2.83265e-05	0.00412153	0.00733741	0.0041629	2.69617e-05	0.00340387	0.0033943	0.00718941	0.000767063	0.000577731	2.60445e-05
937	3,6-Di(2-pyridinyl)-1,2,4,5-tetraazine	POS		1671-87-0		Organoheterocyclic compounds	C12H8N6	0.00818284	0.023532	0.0180757	0.00869121	0.0080254	0.014924	0.0192421	0.0206524	0.0317909	0.0112995	0.0163734	0.0287881	0.0181304	0.0153028	0.0154056	0.0101444	0.0675498	0.0103698
938	5-[2-Chloro-5-(trifluoromethyl)phenyl]-2-furoic acid	NEG		302911-88-2		Benzenoids	C12H6ClF3O3	0.040357	0.138417	0.0616741	0.0503041	0.156086	4.92929e-05	0.0651488	0.0837039	0.0707109	0.0695415	0.0830745	0.0796584	4.28753e-05	0.0257082	0.0225226	0.0377025	0.0492318	0.0289763
939	7H-Benzo[de]anthracen-7-one	POS		30074		Benzenoids	C17H10O	0.0791439	0.0232812	0.0654639	0.0317745	0.0716944	0.0276885	0.209027	0.121584	0.176962	0.306381	0.106592	0.0819346	0.469984	0.362012	0.388376	0.407285	0.107415	0.282118
940	Polyoxyethylene_(600)_mono-_ricinoleate	POS						2.62221e-05	0.00101796	0.000856358	0.00341036	2.87016e-05	0.0019606	0.0045078	0.00263508	2.88752e-05	0.00123704	0.00156399	0.00428289	0.00443733	0.00215285	0.00189302	0.0018803	0.000529478	2.60445e-05
941	Salmoxanthin	POS	HMDB0036912	75138-59-9		Lipids and lipid-like molecules	C40H56O4	3.43792	5.61673	5.30104	3.6527	2.5234	3.9549	4.55567	8.41139	4.59117	4.66446	4.2895	4.86749	4.14869	3.02534	3.61621	5.8848	7.14773	4.80339
942	(5E,9E)-Farnesylacetone	POS		1117-52-8		Fatty acids	C18H30O	0.0645091	0.0528841	0.0742144	0.0460187	0.0337777	0.0460865	0.0766022	0.0844128	0.0817778	0.103606	0.0813492	0.0615874	0.0685425	0.10281	0.0628379	0.137532	0.073447	0.0431803
943	6.alpha.-Prostaglandin I1	NEG		62777-90-6		Lipids and lipid-like molecules	C20H34O5	1.48879	1.79074	1.46968	2.10235	0.958901	1.47176	0.16051	0.255031	0.397256	0.946567	3.17568	1.40849	1.37892	2.33454	2.07282	3.66047	3.62061	4.62576
944	3-Hydroxystanozolol glucuronide	NEG		361432-41-9		Lipids and lipid-like molecules	C27H40N2O8	0.053326	0.0532271	0.0394055	0.350227	0.0593148	0.0231597	0.171848	0.223424	0.0462789	0.167498	0.208805	0.0473357	0.12577	0.319095	0.209837	0.0594821	0.0787293	0.0518451
945	(12Z,15Z)-9,10,11-Trihydroxyoctadeca-12,15-dienoic acid	NEG		339186-37-7		Lipids and lipid-like molecules	C18H32O5	1.42805	0.702212	0.879547	4.65985	2.07199	2.00995	0.277629	0.783178	0.167841	0.557547	3.00529	0.714044	4.3733	3.06681	1.78882	2.26764	2.26893	1.98913
946	(15:3)-Anacardic acid	NEG		103904-73-0		Polyketides	C22H30O3	0.111925	0.0785133	0.0779313	0.431296	0.148849	0.129999	0.0445955	0.0494312	0.0653115	0.0575661	0.11642	0.0605002	0.300313	0.16097	0.159401	0.102277	0.186605	0.229584
947	Bisoprolol	POS	HMDB0014750	66722-44-9	C06852	Benzenoids	C18H31NO4	0.0144687	0.015566	0.0150704	0.158815	0.0634815	0.0402617	0.00466961	0.0601159	0.00428939	0.00835398	0.0376596	0.0150166	0.0269951	0.0181685	0.0256489	0.0402608	0.0410699	0.205149
948	3-Methyl-1-adamantanecarboxylic acid	POS		33649-73-9		Organic acids and derivatives	C12H18O2	0.281252	0.231328	0.244336	0.71522	0.701278	0.341693	0.164328	0.141418	0.131091	0.0860113	0.438522	0.17819	0.399474	0.439308	0.320127	0.339449	0.555893	0.94272
949	Methyl 6-(acetyloxy)-1,3,7,11-tetrahydroxyabieta-8,11,13-trien-18-oate	NEG		1379770-35-0		Lipids and lipid-like molecules	C23H32O8	0.100202	0.0667091	0.0764425	0.216624	0.231817	0.0582304	0.0249277	0.132724	0.0223302	0.0246815	0.184353	0.0636283	0.0997	0.109962	0.0659689	0.115672	0.202579	0.383098
950	SECO-ISOLARICIRESINOL_DIGLUCOSIDE	POS						0.0430541	0.0482068	0.0601054	0.0129637	0.0137075	0.0368003	0.00613931	0.0166108	0.00965142	0.0184397	0.0567535	0.0383645	0.0413732	0.0177271	0.0221005	0.0310416	0.0205147	0.0320935
951	Phe-Arg	POS		1238-09-1		Organic acids and derivatives	C15H23N5O3	0.272788	0.0392353	0.236014	0.0371928	0.00725878	0.0783711	0.0735385	0.0380906	0.00608945	0.0165632	0.0399214	0.0425451	0.0448816	0.0106993	0.0142189	0.0119413	0.013846	0.0146487
952	Ferimzone	POS		89269-64-7		Benzenoids	C15H18N4	0.0400848	0.0232954	0.0370149	0.0358252	0.0354388	0.0232181	0.0294952	0.0269101	0.05868	0.0703738	0.0399333	0.0589323	0.0148548	0.0212251	0.0410706	0.0166001	0.00685736	0.0104778
953	Mollicellin I	POS		1016605-29-0		Polyketides	C21H22O6	0.0584412	0.107415	0.0996383	0.101614	0.0464792	0.077981	0.0847541	0.0436927	0.220703	0.0424722	0.0401881	0.0327932	0.0201166	0.0280619	0.0277308	0.0379347	0.0691511	0.0828086
954	N-(4-Bromophenyl)-1-methylpiperidin-4-amine	POS		93591-85-6		Organic nitrogen compounds	C12H17BrN2	0.0650381	0.0266649	0.0503956	0.0165965	0.0714617	0.0640389	0.0445842	0.0121566	0.0583224	0.0190069	0.0287228	0.019674	0.0093785	0.00415176	0.0109812	0.0178424	0.00950902	0.0156034
955	3-Isobutylpentanedioic acid	NEG		75143-89-4		Lipids and lipid-like molecules	C9H16O4	0.179459	0.145413	0.183215	0.256104	0.422022	0.188394	0.170427	0.129023	0.149782	0.181347	0.28284	0.216343	0.334455	0.301863	0.159745	0.25428	0.288168	0.496134
956	2-Glucosyloxy-4-methoxycinnamic acid	NEG		31564-49-5		Shikimates and Phenylpropanoids	C16H20O9	0.105545	0.0987045	0.107645	0.282178	0.534917	0.248968	0.283248	0.178127	0.371003	0.623489	0.245272	0.346038	0.0489302	0.125618	0.277024	0.125996	0.520762	0.544333
957	7-Chloro-3,4',5,6,8-pentamethoxyflavone	POS	HMDB0033069			Phenylpropanoids and polyketides	C20H19ClO7	0.0755967	0.0846907	0.0996046	0.00949757	0.0430045	0.0448454	0.23533	0.0134435	0.151551	0.0487952	0.142715	0.258806	0.0139355	0.0450836	0.0248171	0.142901	0.0146428	0.0533717
958	Axitinib	NEG		319460-85-0		Organosulfur compounds	C22H18N4OS	2.35664	1.83055	2.10246	2.80916	1.46868	2.43012	2.7813	3.19486	5.72554	3.91848	2.53892	2.31827	1.09062	0.834129	0.913969	0.92206	0.598947	1.01091
959	Radicicol	NEG		12772-57-5		Benzenoids	C18H17ClO6	0.260031	0.13149	0.104425	0.0250568	0.087213	0.0889958	0.292518	0.276299	0.299691	0.441274	0.248081	0.583966	0.00564293	0.018143	0.0306029	0.0456572	0.091399	0.165153
960	N-Acetyl-D-norleucine	POS		54896-21-8		Organic acids and derivatives	C8H15NO3	0.00710225	2.70245e-05	0.0127312	0.044478	0.0700398	0.0172284	2.69006e-05	0.0155441	2.88752e-05	2.60398e-05	0.0160753	2.69617e-05	0.0140991	0.0213306	0.0349094	2.75576e-05	2.73047e-05	0.0105949
961	2,6-Dimethoxy-4-(4-morpholinylcarbothioyl)phenol	NEG		64709-43-9		Benzenoids	C13H17NO4S	0.230702	0.144667	0.188756	0.349995	0.163811	0.13238	0.0600189	0.0790578	0.138678	0.262575	0.31537	0.114608	0.319688	0.419718	0.420468	0.174103	0.356329	0.168467
962	Neobavaisoflavone	NEG	HMDB0255518			Phenylpropanoids and polyketides	C20H18O4	0.0642506	0.167132	0.11348	0.205749	0.301238	0.111915	0.14068	0.151121	0.254323	0.113126	0.527994	0.163531	0.0713819	0.0929138	0.12195	0.133609	0.0504684	0.0576651
963	Mangiferin	POS	HMDB0034410	4773-96-0	C10077	Organoheterocyclic compounds	C19H18O11	0.105642	0.076862	0.0861657	0.0181425	0.0273126	0.0524729	0.0872049	0.122104	0.11354	0.0935194	0.0854705	0.105132	0.0372305	0.06283	0.0255527	0.0929658	0.0271023	0.00434851
964	Rabelomycin	NEG		28399-50-0		Phenylpropanoids and polyketides	C19H14O6	0.480212	0.373099	0.392071	0.824974	0.969075	0.874952	0.858762	0.451195	1.06528	1.15069	0.608671	0.628409	0.574723	0.476953	0.642991	0.675129	0.536326	0.542817
965	Hexamethylquercetagetin	NEG	HMDB0029308	1251-84-9		Phenylpropanoids and polyketides	C21H22O8	14.2718	16.6021	13.3357	10.7304	14.8887	9.10579	15.2341	13.7268	19.4814	16.1075	18.1197	20.1299	11.1894	11.857	12.1277	7.82434	8.56092	8.26763
966	4-Hydroxy-2',4',6'-trimethoxychalcone	NEG		61777-22-8		Phenylpropanoids and polyketides	C18H18O5	0.903834	0.797682	0.774251	0.855779	0.992173	0.607317	1.74973	0.727679	2.31867	1.60712	1.77815	1.38954	1.1551	1.12954	0.85513	0.7314	0.955276	1.00116
967	1,26-Dicaffeoylhexacosanediol	POS	HMDB0030750			Phenylpropanoids and polyketides	C44H66O8	0.0299145	0.0351237	0.055213	0.0874956	0.0268371	0.0386271	0.0525136	0.0525547	0.0427337	0.0445117	0.0446508	0.0595484	0.0696103	0.0518858	0.0562971	0.0583102	0.0516437	0.0911542
968	Androsterone sulfate	NEG	HMDB0002759	2479-86-9		Lipids and lipid-like molecules	C19H30O5S	0.188957	0.0405854	0.0473597	0.124174	0.0662399	0.0979604	0.0285838	0.187635	0.0411748	0.0914831	0.0422633	0.0839225	0.137812	0.151968	0.113517	0.110866	0.11689	0.294972
969	3,7,11,15,23-Pentaoxolanost-8-en-26-oic_acid	POS						0.213793	0.195131	0.154379	0.0647572	0.0507668	0.175569	0.0269054	0.017205	0.0250351	0.0165455	0.140648	0.0775187	0.118313	0.0569163	0.0838608	0.190595	0.109146	0.134431
970	Ethyl 2-acetylpentanoate	POS		1540-28-9		Organic acids and derivatives	C9H16O3	0.29996	0.185325	0.294331	0.273382	0.139968	0.242112	0.0607032	0.232643	0.0654141	0.128977	0.574372	0.166311	0.625092	0.667138	0.45838	0.511563	0.434973	0.494921
971	Isoalantolactone	POS	HMDB0035934	470-17-7	C09484	Lipids and lipid-like molecules	C15H20O2	0.124977	0.128038	0.129513	0.1878	0.134426	0.158068	0.0542156	0.0936513	0.040197	0.0785011	0.168014	0.0828803	0.23537	0.211762	0.225549	0.186133	0.192368	0.2762
972	1-Piperidinecarboxamide, N-3-pyridinyl-4-[[3-[[5-(trifluoromethyl)-2-pyridinyl]oxy]phenyl]methyl]-	NEG		1196109-52-0		Organoheterocyclic compounds	C24H23F3N4O2	0.0357999	0.035125	0.0507025	0.116827	0.0771371	0.110171	0.0725414	0.777823	0.268397	0.142758	0.304302	0.158734	0.500756	0.501881	1.1077	0.425941	0.0806044	0.0835515
973	Dihydrocarvyl acetate	POS		20777-49-5		Terpenoids	C12H20O2	2.62221e-05	2.70245e-05	3.00552e-05	2.69389e-05	2.87016e-05	2.77756e-05	0.0728256	2.83265e-05	0.0415786	0.0238822	0.127398	0.0749367	0.0232076	0.0241103	0.0597734	0.0163827	0.00330955	2.60445e-05
974	Cyclohexyl methylphosphonic acid	NEG		1932-60-1		Organic acids and derivatives	C7H15O3P	0.106537	0.0988496	0.104032	0.0910845	0.0889221	0.109882	0.108053	0.102827	0.105022	0.0987837	0.106606	0.11292	0.0963755	0.103309	0.102607	0.0979683	0.10106	0.101345
975	4'-O-.beta.-D-Glucosyl-5-O-methylvisamminol	NEG		84272-85-5		Polyketides	C22H28O10	0.30586	0.24334	0.251126	0.108789	0.325244	0.312491	0.186261	0.0275883	0.17529	0.384995	0.372537	0.0582036	0.210842	0.719494	2.76644	0.506897	0.235733	0.248192
976	(4E)-8-(.beta.-D-Glucopyranosyloxy)-2,7-dimethyldec-4-enedioic acid	NEG				Lipids and lipid-like molecules	C18H30O10	2.37371	1.4949	1.87722	2.3835	1.8316	1.27622	3.38576	2.74104	3.6803	1.45604	0.91681	1.1515	1.65997	1.30047	0.299881	1.465	1.51643	1.34339
977	7-Hydroxy-3-(4-methoxyphenyl)-4-phenylcoumarin	NEG		1508-90-3		Phenylpropanoids and polyketides	C22H16O4	0.472529	0.108759	0.212694	1.44371	2.45746	0.278276	0.0600893	0.0491676	0.0635077	0.0560377	2.07682	0.0796217	4.28753e-05	4.57175e-05	0.061886	0.701575	0.771032	0.418917
978	2-[1-hydroxy-1-(4-methoxyphenyl)propan-2-yl]oxy-6-(hydroxymethyl)oxane-3,4,5-triol	NEG						0.596348	0.110276	0.323985	0.0742697	0.0602923	0.225702	0.104927	0.495989	0.0981403	0.227265	1.24029	0.325013	0.0634973	0.0928501	0.0940655	0.0594565	0.164672	0.050013
979	Cyprofuram	POS		69581-33-5		Organic acids and derivatives	C14H14ClNO3	0.090397	0.0694491	0.0981449	0.0661597	0.0262391	0.108791	0.0200754	0.0200607	0.0447641	0.0422297	0.0733259	0.0639554	0.068657	0.0727495	0.0682865	0.0338741	0.0290314	0.0327118
980	Rubinaphthin A	NEG		448962-05-8		Polyketides	C17H18O9	0.102948	0.147133	0.167786	0.122201	0.0738639	0.040511	0.0361626	0.0548091	0.159321	0.12677	0.34351	0.00224965	0.0506446	0.0525106	0.0990979	0.168582	0.107061	0.162897
981	Flavone base + 3O, 2MeO, O-Hex-dHex	POS						0.0179804	0.0241627	0.0250951	0.100083	0.0785169	0.0375747	0.00884058	0.00153944	0.00948261	0.0286623	0.0269835	0.0296631	0.00625115	0.00727423	0.018493	0.153897	0.0335691	0.105302
982	8-(2,3-Dihydroxy-3-methylbutoxy)-4-methoxy-1-methylquinolin-2(1H)-one	POS		2520-38-9		Alkaloids	C16H21NO5	0.0207695	0.023481	0.0296947	0.0218761	0.0115296	0.0335715	2.69006e-05	0.0356309	0.0369427	0.00455291	0.0535747	0.0111057	0.033948	0.0161078	0.167596	0.0138351	0.00105359	0.00722581
983	4',5,7-Trihydroxy 3,3',6,8-tetramethoxyflavone	POS		58130-91-9		Shikimates and Phenylpropanoids	C19H18O9	0.548618	0.610797	0.639979	0.282321	0.279329	0.227858	0.533318	0.489412	0.574709	0.663881	0.619814	1.20897	0.318872	0.528485	0.426854	0.267187	0.346498	0.313757
984	N-(2,3-Dihydro-1H-inden-5-yl)tetraazolo[1,5-b]pyridazin-6-amine	POS		930715-48-3		Benzenoids	C13H12N6	0.0545083	0.0419216	0.0724737	0.0549191	0.0496451	0.0345535	0.0371639	0.0896109	0.114596	0.062387	0.0905088	0.0569137	0.0662852	0.044397	0.0854022	0.0652361	0.068389	0.0407928
985	5-Chloro-2-methoxy-N-(4-pyridinyl)benzamide	POS		349426-19-3		Benzenoids	C13H11ClN2O2	0.245519	0.18621	0.43161	0.363108	0.311863	0.0603495	0.156201	0.421525	0.774591	0.426806	0.431147	0.0507597	0.571116	0.794265	0.710979	0.806661	0.113435	0.496749
986	2-Hydroxy-2',3'-dichlorobiphenyl	NEG		666747-22-4		Benzenoids	C12H8Cl2O	0.0229474	0.0249711	0.0212524	0.0359533	0.0328718	0.0158372	0.0213683	0.0224853	0.0257484	0.0241734	0.023282	0.0225129	0.0177619	0.0215799	0.0294497	0.0246675	0.0243913	0.0370784
987	1-Palmitoyllysophosphatidate	POS	HMDB0007853	22002-85-3	C04036	Fatty acids	C19H39O7P	2.62221e-05	0.00866439	0.00935253	0.015286	2.87016e-05	0.00250941	0.00355784	0.0338638	2.88752e-05	0.0162989	0.0262744	0.0240973	0.0247429	0.0434062	0.0226107	0.0390643	0.0254471	0.00895097
988	Cholic acid/Muricholic acid, asparagine-conjugated	NEG				Lipids and lipid-like molecules	C28H46N2O7	0.10817	0.122891	0.127107	0.205826	0.343149	0.897205	0.0338459	0.254979	0.0988891	0.0918413	0.0343041	0.0886295	0.0444852	0.0393542	0.00404842	0.0395625	0.0949554	0.017885
989	2-Despiperidyl-2-(5-carboxypentylamine)repaglinide	NEG		874908-12-0		Organic acids and derivatives	C27H36N2O6	0.0915482	0.184617	0.144473	5.71782e-05	0.018533	0.0198375	4.53375e-05	0.0298614	0.0398284	0.103637	0.0830365	0.0185992	0.095006	0.0249083	0.0681132	0.366595	0.302166	0.31971
990	8-keto_palmitic_acid	POS						0.0129298	0.00381368	0.00524744	2.69389e-05	0.000569594	0.00236243	0.00989878	0.0496459	0.0180395	0.025633	0.028366	0.00917719	0.0327768	0.0119895	0.0105887	0.0101326	0.00556563	0.00790203
991	(ent-15beta)-15,19-Dihydroxy-7-trachylobanone	POS	HMDB0039012	137648-01-2		Lipids and lipid-like molecules	C20H30O3	0.336683	0.257677	0.279621	0.580142	0.87319	0.22799	0.135268	0.119479	0.183278	0.208207	0.587959	0.23076	0.843003	0.86426	1.14522	1.19893	0.287678	1.54674
992	Arthrobactin	POS		39007-57-3		Lipids and lipid-like molecules	C20H36N4O9	0.0797078	0.0756103	0.0794147	0.560612	0.142292	0.0607651	0.0328902	0.0380113	0.0190208	0.0406462	0.341486	0.0580133	0.0754004	0.215938	0.118013	0.0969962	0.0461811	0.139771
993	Cafestol acetate	POS		81760-48-7		Organoheterocyclic compounds	C22H30O4	0.0907903	0.086982	0.0728242	0.180681	0.043526	0.0678212	0.0342054	0.0761563	0.0344886	0.045173	0.304254	0.0651057	0.316219	0.41314	0.388948	0.252531	0.276076	0.332891
994	BIBR-1048 (Dabigatran)	POS						0.018126	0.00989386	0.0139069	0.0132599	0.00131418	0.00832216	2.69006e-05	0.0217799	0.00255663	0.00379103	0.027523	0.00862383	0.0124399	0.0226383	0.019085	0.0104607	0.0184477	0.0192259
995	9,10-Dihydrojasmonic acid	POS		98674-52-3		Fatty acids	C12H20O3	0.257877	0.160006	0.192948	0.416173	0.329304	0.18171	0.169124	0.166294	0.172653	0.132865	0.33381	0.0953267	0.223124	0.221535	0.326643	0.308034	0.177999	0.346524
996	3-[(1E,3E)-Hepta-1,3-dienyl]pentanedioic acid	NEG		2111897-28-8		Lipids and lipid-like molecules	C12H18O4	0.174299	0.147525	0.172314	1.61941	1.22484	0.244389	0.202438	0.0557698	0.283072	0.234043	0.297175	0.251637	0.322295	0.428135	0.320489	0.463216	0.369796	0.655238
997	LTB5	POS						0.0467675	0.0740027	0.0732937	0.0649843	0.056479	0.0660805	0.0228443	0.029834	0.0178291	0.0377272	0.0480184	0.0299378	0.0813756	0.075312	0.0917814	0.0852115	0.0458883	0.0561996
998	Prupaside	POS	HMDB0038951	126882-52-8		Lignans, neolignans and related compounds	C27H36O12	2.62221e-05	0.0141598	0.00817039	0.0112687	0.0213898	0.0471546	0.0366916	2.83265e-05	0.082355	0.0476016	0.0350452	0.0989525	0.026274	0.0188515	0.0122796	0.0234116	0.0398737	0.0144573
999	2-Amino-6-tert-butyl-N-(4-methylbenzyl)-4,5,6,7-tetrahydro-1-benzothiophene-3-carboxamide	POS		725226-99-3		Organoheterocyclic compounds	C21H28N2OS	0.0284446	0.0082592	0.0170439	0.038123	0.00903482	0.021285	0.0349982	0.1109	0.037361	0.059092	0.0479096	0.0259622	0.362912	0.0764215	0.173238	0.17099	0.193028	0.0685555
1000	Aconitine	POS		302-27-2		Lipids and lipid-like molecules	C34H47NO11	0.0304056	0.0051991	0.0314472	0.0167133	0.00648834	0.00888044	0.025632	0.0278477	0.087099	0.0810116	0.112033	0.111992	0.13705	0.11452	0.121021	0.0822979	0.034825	0.0155692
1001	1H-Indole-3-carboxamide, N-1-naphthalenyl-1-pentyl-	NEG		1338925-11-3		Organoheterocyclic compounds	C24H24N2O	0.3007	0.171259	0.159243	0.236519	0.0522088	0.156018	0.152839	0.460489	0.142721	0.265404	0.375128	0.177743	1.68703	0.299324	0.796814	0.607143	0.860184	0.352579
1002	Hydroxychloroquine	POS	HMDB0015549	118-42-3	C07043	Organoheterocyclic compounds	C18H26ClN3O	0.0068947	0.0048636	0.00533458	0.021111	0.0203127	0.0155785	0.0402503	0.180468	0.0969586	0.0221108	0.0477096	0.031924	0.0289892	0.0564387	0.0621542	0.0153479	0.0157729	0.00834149
1003	cis-Miyabenol_C	POS						0.0100373	0.0382449	0.0266818	2.69389e-05	0.00238253	0.00883583	0.0371011	0.0155626	0.0115023	0.0278607	0.00468337	0.0262053	0.0111589	0.00393403	0.0121948	0.00914548	0.00844055	0.00718634
1004	(2R)-7-Methoxy-3-oxo-3,4-dihydro-2H-1,4-benzoxazin-2-yl .beta.-D-glucopyranoside	NEG		17622-26-3		Organic oxygen compounds	C15H19NO9	0.276018	0.150926	0.222547	0.247618	0.240811	0.163287	0.284513	0.259482	0.325598	0.237996	0.23591	0.221815	0.151092	0.12622	0.172122	0.154093	0.167651	0.123283
1005	4',5-Dihydroxy-3,3'-dimethoxy-6,7-methylenedioxyflavone_4'-glucuronide	POS						0.00175979	0.00723542	0.00339191	0.332104	0.222209	0.0849516	0.149677	0.20324	0.218297	2.60398e-05	0.00896715	0.105996	0.00450082	2.73399e-05	0.00926242	0.00120461	2.73047e-05	0.000739137
1006	Nitidine cation	POS		6872-57-7		Organoheterocyclic compounds	C21H18NO4	0.0222675	0.0351202	0.0335116	0.0517645	0.0651499	0.0337868	0.0788356	0.0278404	0.0708977	0.038922	0.0340612	0.0291264	0.03704	0.0304627	0.035887	0.0755179	0.0655451	0.058081
1007	5,7-Dihydroxy-2-phenyl-6-[3,4,5-trihydroxy-6-(hydroxymethyl)oxan-2-yl]-8-(3,4,5-trihydroxyoxan-2-yl)chromen-4-one	NEG		1214688-92-2		Shikimates and Phenylpropanoids	C26H28O13	0.199769	4.71748e-05	0.216749	0.107883	6.4791e-05	4.92929e-05	4.53375e-05	1.89019	0.0487269	0.119422	0.225293	0.51111	4.28753e-05	4.57175e-05	4.81472e-05	4.30912e-05	0.842958	0.356392
1008	Kaempferol_3-(6''-acetylglucoside)-7-rhamnoside	POS						0.0174789	0.0231667	0.019047	0.0122861	0.0164979	0.0175097	0.0458504	0.0211398	0.0448356	0.0208628	0.0200206	0.0308699	0.0292578	0.0175618	0.0270748	0.0624002	0.0228009	0.0405452
1009	3-O-p-Coumaroylquinic acid	NEG	HMDB0029681			Organic oxygen compounds	C16H18O8	74.8058	50.0118	64.171	12.2864	15.9249	9.2193	32.5544	24.71	40.1842	89.9274	44.7958	73.4365	19.6385	15.1819	27.2413	19.0721	21.6058	20.3489
1010	4-Methyl-3-(trifluoromethyl)-1H-pyrazol-5-amine	NEG		261528-47-6		Organoheterocyclic compounds	C5H6F3N3	0.00494187	4.71748e-05	4.70736e-05	1.79526	1.24326	2.20802	4.53375e-05	4.76686e-05	4.97107e-05	0.0524881	0.00851511	0.00438032	0.00733866	4.57175e-05	4.81472e-05	4.38579	3.0858	1.26306
1011	2-Propanone, 1-(3-ethyl-5-methoxy-2(3H)-benzothiazolylidene)-	POS		300801-52-9		Organoheterocyclic compounds	C13H15NO2S	0.0213256	0.0495277	0.0334579	0.0309778	0.018984	0.0398589	0.0193549	0.0526632	0.00326087	0.0303844	0.0679962	0.00187809	0.115587	0.134676	0.117345	0.0726262	0.126173	0.0585584
1012	Swainsonine	NEG		72741-87-8		Alkaloids	C8H15NO3	0.103494	0.081686	0.120449	0.110889	0.0988194	0.052673	0.0576735	0.348871	0.190861	0.0797657	0.0954568	0.0747963	0.037846	0.036236	0.0427651	0.0424801	0.0404094	0.0627857
1013	3,8-Dihydroxy-1-methoxy-4-(1,3,4-trihydroxybutan-2-yl)xanthen-9-one	POS		92484-36-1		Polyketides	C18H18O8	0.00483786	0.0145799	0.0047166	0.0392162	0.0273745	0.0564802	0.0161502	0.0829059	0.0090126	0.0332825	0.0373868	0.0545161	0.0413127	0.0287759	0.0378737	0.0360888	0.00294462	0.0204632
1014	Glabridin	NEG		59870-68-7		Shikimates and Phenylpropanoids	C20H20O4	8.38017	8.8963	9.06897	7.04883	6.42439	9.28647	3.56978	11.1462	6.80275	8.72855	12.3501	8.96226	4.75209	3.77977	2.30984	4.59895	4.73525	4.99745
1015	Alnusone	NEG		52330-11-7		Shikimates and Phenylpropanoids	C19H18O3	0.168203	0.865583	0.528323	0.352393	1.68555	0.517032	3.95627	0.919295	1.22604	2.08351	2.48859	7.89725	0.488117	0.60576	1.58385	1.08139	1.33775	1.04094
1016	6,6''-Bigenkwanin	NEG		166824-22-2		Phenylpropanoids and polyketides	C30H18O10	0.0179508	0.00786121	0.0156682	0.0515031	0.045297	0.00455587	0.0154555	0.0207376	0.0398137	0.0386693	0.0211498	0.0699415	0.00897106	0.0064178	0.00602558	0.00653132	0.0369581	0.0342591
1017	3,3,3-Trifluorolactic acid	NEG		684-07-1		Organic acids and derivatives	C3H3F3O3	0.389171	0.709442	0.508637	1.16653	0.535547	0.343273	0.26238	0.326202	0.624812	0.437838	0.485132	1.15485	0.340935	0.45158	0.381881	0.450621	0.996808	1.0823
1018	6-Hydrazino-3-pyridazinecarboxamide	POS		3614-47-9		Organic acids and derivatives	C5H7N5O	0.332632	0.484829	0.466296	0.142599	0.226301	0.205115	0.442126	0.479615	0.528692	0.313249	0.658537	0.505569	0.536603	0.575717	0.570168	0.186573	0.181071	0.118005
1019	.alpha.,.alpha.'-Trehalose 6-phosphate	NEG		4484-88-2		Carbohydrates	C12H23O14P	0.138247	0.215118	0.202036	0.0343099	0.447561	0.114989	0.0356966	0.160837	0.0350798	0.0379355	0.16908	0.0904349	0.0432966	0.0339141	0.0279141	0.0905233	0.0735636	0.00634497
1020	Glucosibarin	NEG		155450-31-0		Organic oxygen compounds	C15H21NO10S2	0.0122571	0.013515	0.0166195	0.0311224	0.0131319	0.0127421	0.0106871	0.0127028	0.0130593	0.0174963	0.0321874	0.0212918	0.0165711	0.0169546	0.0300316	0.014333	0.0202793	0.0186209
1021	4-Hydroxyphenylpyruvic acid	NEG	HMDB0000707	156-39-8	C01179	Benzenoids	C9H8O4	1.73217	0.968072	1.35868	0.722651	0.554508	0.654703	2.30483	5.51173	3.05322	1.25306	2.556	4.47996	4.28753e-05	4.57175e-05	0.519888	0.164343	2.55806	1.52235
1022	4-Deoxycohumulone	POS	HMDB0036623	5880-42-2		Organic oxygen compounds	C20H28O4	0.00231557	0.00195017	0.002562	0.00257284	0.00408974	0.000589735	0.000462563	0.0029208	0.000464525	0.000556748	0.00291905	0.0014039	0.00262318	0.00348171	0.000872899	0.00286493	0.00261704	0.00704573
1023	LPA(0:0/18:0)	POS						0.0761297	0.0570476	0.062847	0.0386206	0.0479726	0.0420506	0.120432	0.0954297	0.0926066	0.128797	0.0870249	0.0823018	0.111959	0.181392	0.152355	0.183773	0.0602042	0.0409065
1024	Cepharanthine	POS	HMDB0249813			Lignans, neolignans and related compounds	C37H38N2O6	0.780581	0.676989	0.844214	0.227868	0.511335	0.795503	0.735851	0.927356	0.776946	0.838737	0.828994	0.52702	0.894959	0.879659	1.12453	0.877581	0.776199	0.780432
1025	1-Palmitoyl-2-hydroxy-sn-glycero-3-phospho-(1'-rac-glycerol)	NEG		749875-10-3		Lipids and lipid-like molecules	C22H45O9P	39.7697	49.9761	62.8596	136.708	36.3767	45.9293	12.6052	30.1719	8.62656	18.1896	79.1655	116.577	42.037	27.5328	50.0097	54.6797	35.7846	29.6945
1026	piperettine	POS	HMDB0034371	583-34-6		Organoheterocyclic compounds	C19H21NO3	0.0729472	0.016077	0.0372227	0.206231	0.233212	0.0634389	2.69006e-05	0.0369805	2.88752e-05	2.60398e-05	0.121667	2.69617e-05	0.171662	2.73399e-05	0.144344	0.146712	0.154303	0.234959
1027	Geranyl_phenylacetate	POS						0.814168	0.966344	1.02806	0.70065	0.897687	1.2046	0.227772	0.197102	0.298486	0.331661	0.903042	0.528027	1.27323	1.15764	0.670076	1.43359	0.995645	1.75448
1028	Sterebin_A	POS						0.813286	0.428313	0.680522	1.4076	1.24245	1.37549	0.199841	0.271757	0.337809	0.440883	1.00859	0.306157	1.7898	0.883738	0.538818	1.77329	0.520634	0.657168
1029	Amisulpride	NEG	HMDB0015633	53583-79-2		Benzenoids	C17H27N3O4S	0.40944	0.255086	0.302677	0.603121	0.15747	0.120684	0.306534	0.224585	0.472579	0.252465	0.80588	0.369079	0.0229967	0.0532167	0.13896	0.0497871	0.198307	0.266671
1030	Ethyl 4-hydroxy-5,8-dimethoxy-3-quinolinecarboxylate	NEG		5428-19-3		Organoheterocyclic compounds	C14H15NO5	1.86443	0.803213	1.18857	0.208222	1.09125	2.24989	0.0390702	0.0674342	0.041374	0.442631	1.93914	0.455193	0.387402	0.325913	0.19486	0.265745	0.122835	0.14286
1031	Octyl .alpha.-ketoglutarate	NEG		876150-14-0		Organic acids and derivatives	C13H22O5	0.0809264	0.0619187	0.0672484	0.182552	0.170977	0.202707	0.135995	0.0715407	0.145419	0.161035	0.654793	0.15359	0.687551	0.554084	0.267566	0.191726	0.350931	0.406869
1032	Mongrhoside	NEG		1032468-43-1		Shikimates and Phenylpropanoids	C20H30O11	0.288222	0.304006	0.261635	0.317323	0.242294	0.329579	0.616122	0.40557	0.601257	0.461691	0.39818	0.18981	0.183075	0.142014	0.165221	0.0859362	0.136196	0.0572354
1033	4-Amino-5-chloro-1-phenyl-6-pyridazone	POS		1698-60-8		Organoheterocyclic compounds	C10H8ClN3O	0.0260899	0.0254124	0.0337759	0.0506831	0.0759255	0.0331828	0.0433156	0.0279548	0.0306933	0.0338381	0.0649016	0.0429093	0.0149361	0.00987049	0.0222821	0.0566434	0.0333358	0.0961378
1034	(2E)-3,7-Dimethylocta-2,6-dien-1-yl 6-O-.alpha.-L-arabinofuranosyl-.beta.-D-glucopyranoside	NEG		84534-32-7		Terpenoids	C21H36O10	1.9236	2.65641	2.28208	3.52588	7.77331	1.71873	4.01484	0.60094	5.78475	1.53724	2.43895	2.46383	1.96143	1.39373	1.20973	3.10841	2.75004	1.47326
1035	N-Benzoylaminopurine	POS		4005-49-6		Organoheterocyclic compounds	C12H9N5O	0.0703803	0.0347465	0.052522	0.0270242	0.0430288	0.0271241	0.260823	0.064522	0.0428788	0.152637	0.112542	0.0914003	0.113737	0.11714	0.145744	0.085356	0.00928978	0.0139888
1036	Bavachinin	NEG				Shikimates and Phenylpropanoids	C21H22O4	0.0160663	0.0131394	0.0234164	0.141146	0.163141	0.0178461	0.0478261	0.120859	0.048927	0.0304941	0.0285622	0.0650815	0.0363233	0.0181992	0.0319285	0.0375873	0.0250706	0.0124896
1037	Spinatoside	POS	HMDB0037457	65039-74-9		Phenylpropanoids and polyketides	C23H22O14	0.00234876	0.0013411	0.00168399	0.00175758	0.00447297	0.000970475	0.00408554	0.00178566	0.00650757	0.0098469	0.0149008	0.0125819	0.000137735	0.00035708	0.000908923	0.000789397	0.00215534	0.001253
1038	2,3,4,5,6-Pentahydroxycyclohexyl 4-O-(4-hydroxy-2-methoxy-6-methylbenzoyl)hexopyranoside	NEG				Organic oxygen compounds	C21H30O14	0.0485857	0.0214299	0.0310127	0.019632	0.183252	0.0502439	0.00359615	0.040625	0.132825	0.0811181	0.0227526	0.0470259	0.00878114	0.0216984	0.0101916	0.0406238	0.0512334	0.036027
1039	Licochalcone A	NEG	HMDB0029514	58749-22-7		Phenylpropanoids and polyketides	C21H22O4	0.0510916	0.0902265	0.0659422	0.127947	0.164995	0.0662578	0.152474	0.251696	0.132353	0.0461602	0.0750178	0.129918	0.0448855	0.059012	0.0309089	0.057813	0.0867944	0.0571139
1040	6-Ethoxy-3-(4-hydroxyphenyl)-4-methylcoumarin	NEG		331821-45-5		Phenylpropanoids and polyketides	C18H16O4	0.101542	0.0587577	0.0753852	1.11946	0.251156	0.376848	0.23912	0.00817501	0.215793	0.281785	0.121562	0.24816	0.508317	0.139733	0.366027	0.11971	0.147185	0.0955723
1041	4-(4-Bromophenyl)-2-chloropyrimidine	POS		932162-80-6		Organoheterocyclic compounds	C10H6BrClN2	0.0409883	0.0700587	0.0680706	0.0242029	0.0824478	0.0170157	0.0396753	0.0396463	0.010257	0.0476677	0.0451234	0.029667	0.00101693	0.0022943	0.00396813	0.0633084	0.0309491	0.0361568
1042	Cyclophosphamide	POS	HMDB0014672	6055-19-2	C07888	Organic nitrogen compounds	C7H15Cl2N2O2P	0.0381056	0.0447119	0.0447278	0.0610613	0.0429986	0.0182758	0.0411346	0.0243441	0.0369491	0.0370225	0.0412533	0.0298	0.0315479	0.0406951	0.0741581	0.0632301	0.0478949	0.150483
1043	1,2-Dioleoyl-sn-glycero-3-phosphate	NEG	HMDB0007865	61617-08-1		Lipids and lipid-like molecules	C39H73O8P	29.3948	64.7836	70.1922	158.635	68.55	12.7963	53.7593	52.8047	23.6931	53.8034	50.8272	99.84	78.8563	89.6143	54.1864	68.0252	79.9206	150.901
1044	alpha-Tocopherol (Vitamin E)	NEG	HMDB0001893	to_check	C02477	Terpenoids	C29H50O2	0.0722086	0.0392771	0.0426153	0.0638362	0.0746625	0.049081	0.104948	0.0726184	0.0899863	0.0666539	0.164233	0.0688579	0.0604625	0.0549799	0.0689103	0.118763	0.126259	0.141157
1045	12-(Acetyloxy)pimara-7,15-dien-18-oic acid	NEG				Lipids and lipid-like molecules	C22H32O4	0.0300022	0.0297772	0.0277569	0.159455	0.0355013	0.0401193	0.0197112	0.0329805	0.0192633	0.025738	0.0307356	0.0333326	0.0394602	0.0306815	0.0328821	0.072047	0.0866436	0.131548
1046	9S,15S-Dihydroxy-5Z,13E-prostadienoic acid	NEG		37786-06-4		Lipids and lipid-like molecules	C20H34O4	0.0616217	0.0315623	0.0404105	0.0950157	0.0558735	0.0469708	0.0146467	0.0263518	4.97107e-05	0.018882	0.0656347	0.0285642	0.0668521	0.0503519	0.0444501	0.0708027	0.0696026	0.0878215
1047	DG(14:0/20:4(8Z,11Z,14Z,17Z)/0:0)	POS	HMDB0007026			Lipids and lipid-like molecules	C37H64O5	0.00332977	0.00311848	0.0102366	0.0173742	0.0189852	0.0034926	0.00989929	0.0032201	0.00204953	0.00186323	0.00232202	0.00317559	0.00330447	0.0026955	0.0154191	0.00326437	0.0018901	0.00387983
1048	PC(20:0/20:2(11Z,14Z))	POS	HMDB0008276			Lipids and lipid-like molecules	C48H92NO8P	0.142427	0.317941	0.456203	0.398674	0.116355	0.299611	0.492223	0.72055	0.254239	0.420895	0.258792	0.518471	0.172442	0.50747	0.555819	0.505727	1.51014	0.301211
1049	Secoisotetrandrine	POS	HMDB0041246	172924-26-4		Organoheterocyclic compounds	C38H40N2O8	0.111323	0.0467221	0.0756926	0.0163906	0.0390379	0.0443464	0.18708	0.11985	0.319769	0.232241	0.0789406	0.0592463	0.0569986	0.0585394	0.0730886	0.0245128	0.0155112	0.0189521
1050	7-alpha-hydroxy-4-cholesten-3-one	POS						0.0400775	0.00940389	0.0208925	0.0140941	0.0100924	0.00839762	0.0662366	0.0204996	0.0149269	0.0492446	0.0198358	0.0345681	0.066323	0.0708584	0.0618542	0.0956878	0.0581099	0.0411228
1051	11(12)-Epoxy-5Z,8Z,14Z-eicosatrienoic acid	POS		123931-40-8		Lipids and lipid-like molecules	C20H32O3	0.795256	0.482971	0.972217	0.543168	0.359395	0.434054	0.262666	0.381572	0.248803	0.238819	1.61848	0.142348	1.05697	1.78739	1.36889	1.10014	0.545888	0.970376
1052	Thiomiltefosine	POS		943022-11-5		Organic nitrogen compounds	C21H46NO3PS	0.105571	0.0235705	0.0809972	0.0472492	0.0128111	0.0265761	0.00598773	0.0632156	0.00519437	0.00992455	0.0779751	0.024582	0.0391457	0.0206823	0.0269127	0.0290519	0.0357712	0.0884072
1053	Cinncassiol_C2	POS						0.0953508	0.0991547	0.119151	0.508705	0.152023	0.163779	0.0309731	0.0477815	0.0641224	0.0557585	0.219054	0.120458	0.588463	0.541034	0.422408	0.684871	0.56189	0.459527
1054	Damnacanthal	POS	HMDB0250841			Benzenoids	C16H10O5	0.00433983	0.0173605	0.00978886	0.00904242	0.00184914	0.0108421	0.0194801	0.0332068	0.0191063	0.0233793	0.0260749	0.0228863	0.0123021	0.020553	0.0170898	0.017159	0.0199008	0.0104454
1055	1-[4-Hydroxy-3-(3-methylbut-2-enyl)phenyl]ethanone	POS		26932-05-8		Organic oxygen compounds	C13H16O2	0.0888698	0.0520569	0.0776519	0.141492	0.0633093	0.0744478	0.0147029	0.0430832	0.0337897	0.0262338	0.15547	0.0409984	0.230695	0.170509	0.122099	0.16465	0.186172	0.263634
1056	2-cis-4-trans-Abscisic acid	POS		14375-45-2		Terpenoids	C15H20O4	0.0262765	0.0186299	0.0195444	0.0966648	0.0337838	0.0271683	0.00107369	0.00941938	2.88752e-05	0.005919	0.0289348	0.00632816	0.0636963	0.126964	0.0677159	0.0460985	0.0910075	0.094672
1057	2-Oct-7-enylpentanedioic acid	NEG		1083193-56-9		Lipids and lipid-like molecules	C13H22O4	0.724022	0.288314	0.49621	1.39023	0.500773	0.392639	0.125488	0.389778	0.0761962	0.369556	1.40084	0.312134	1.56055	1.8443	1.58556	1.66854	0.97684	1.97022
1058	3'-Hydroxy-HT2_toxin	POS						0.22401	0.150852	0.225167	0.29823	0.107031	0.0155852	0.147152	0.0583901	0.394598	0.122755	0.167871	0.108803	0.0675524	0.119974	0.0969134	0.0602209	0.0774989	0.0210997
1059	6-Chloro-N4-(4-methylphenyl)-2,4-pyrimidinediamine	POS		7249-31-2		Benzenoids	C11H11ClN4	0.23755	0.238874	0.263976	0.207837	0.271892	0.256631	0.234177	0.0707023	0.270937	0.247205	0.182582	0.040875	0.0720182	0.0746613	0.0697438	0.121161	0.126796	0.0722875
1060	Rhoifolin	POS	HMDB0038848	17306-46-6	C12627	Phenylpropanoids and polyketides	C27H30O14	0.00330209	0.0101372	0.00604202	0.00907593	0.0121251	0.0197349	0.0183701	0.022234	0.0232283	0.0346283	0.0321405	0.0336875	0.00485437	0.00366635	0.00169924	0.0084671	0.00948056	0.0105869
1061	Strictosidine	POS						0.15809	0.283252	0.247807	0.311234	0.473508	0.271009	0.448449	0.18195	0.643905	0.322647	0.209744	0.226882	0.347639	0.239882	0.32337	0.614347	0.443757	0.495172
1062	2-(1,3-Dioxo-1,3-dihydro-2H-isoindol-2-yl)ethanesulfonic acid	NEG		4443-24-7		Organoheterocyclic compounds	C10H9NO5S	0.103504	0.288681	0.183333	5.02035	4.60844	1.16599	0.50878	1.24882	0.337025	0.0936121	0.822594	0.443223	0.380974	0.115639	0.223764	0.0427826	0.0568993	0.0435658
1063	Nomilin	POS	HMDB0035772	1063-77-0	C08773	Lipids and lipid-like molecules	C28H34O9	0.0177229	0.0396964	0.0205266	0.0231966	0.0277858	0.00472815	0.0685223	0.00492527	0.0527947	0.0571214	0.0336057	0.0611514	0.0132405	0.0162732	0.0199687	0.0274677	0.0276631	0.0262058
1064	Tyr-Met	NEG		117425-98-6		Organic acids and derivatives	C14H20N2O4S	0.125715	0.067923	0.0703811	0.152315	0.243166	0.0915897	0.0585539	0.237343	0.187945	0.105282	0.170268	0.121039	0.0600234	0.180647	0.206472	0.0243364	0.262072	0.0185082
1065	Kanokoside A	NEG	HMDB0035635	64703-85-1	C09993	Organic acids and derivatives	C21H32O12	0.0526079	0.0914084	0.0737444	0.0474665	0.382391	0.0159024	0.372434	0.0127425	0.341986	0.0577718	0.108323	0.0949685	0.0990029	0.042033	0.0536376	0.0139164	0.0217709	0.0430788
1066	5-Amino-2,4-dichlorophenol	POS		39489-79-7		Benzenoids	C6H5Cl2NO	0.0266207	0.042834	0.0370563	0.027533	0.0242961	0.0485929	0.0434874	0.0412831	0.0495568	0.0445739	0.049826	0.0553313	0.0466455	0.0440568	0.0427908	0.0500203	0.0416478	0.0622474
1067	Mefenpyr-diethyl	POS		135590-91-9		Organic acids and derivatives	C16H18Cl2N2O4	0.287244	0.245848	0.280752	0.0806255	0.175094	0.0748726	0.426882	0.230251	0.567022	0.676986	0.372299	1.07205	0.0147746	0.0227944	0.0942601	0.0669906	0.170391	0.254413
1068	4-{5-Bromo-1H-pyrazolo[3,4-b]pyridin-1-yl}-1-methylpiperidine	POS		1016850-95-5		Organoheterocyclic compounds	C12H15BrN4	0.0218514	0.0213619	0.0284894	0.0633336	0.0224627	0.0254907	0.0336068	0.0534216	0.056441	0.0488809	0.0333398	0.127745	0.0404333	0.050574	0.0487537	0.0289442	0.00752592	0.132095
1069	2-Pyridinecarboxylic acid, 6-[2-[5-chloro-2-[(2,4-difluorophenyl)methoxy]phenyl]-1-cyclopenten-1-yl]-	POS		612831-24-0		Organoheterocyclic compounds	C24H18ClF2NO3	0.00204659	0.00170088	0.00208176	0.0037316	0.0110567	0.0112187	0.00698303	0.00181193	0.00631562	0.00212943	0.00436385	0.000740113	0.00187219	0.00139346	0.000229408	0.00216651	0.00130515	0.00220968
1070	2-(Diphenylphosphino)benzaldehyde	POS		50777-76-9		Benzenoids	C19H15OP	0.0796624	0.0731045	0.0803714	0.162527	0.215585	0.0315028	0.237531	0.263645	0.295137	0.331588	0.162252	0.112782	0.455549	0.432572	0.469216	0.833084	0.337775	1.02086
1071	[(3-Benzoyl-1-benzofuran-5-yl)oxy]acetic acid	NEG		82039-81-4		Organic oxygen compounds	C17H12O5	0.124064	0.112045	0.0994629	0.177421	0.0453584	0.0525078	0.25747	0.150362	0.128984	0.41516	0.225567	0.108062	0.260896	0.150338	0.242344	0.160777	0.0418164	0.0357074
1072	8-Chlorotheophylline	POS	HMDB0247429			Organoheterocyclic compounds	C7H7ClN4O2	0.0137814	0.0204271	0.0132396	0.012542	0.0124288	0.0191988	0.0218225	0.00824417	0.0261059	0.0223187	0.0352784	0.00826004	0.00913873	0.020699	0.0215155	0.0224592	0.0185094	0.0129582
1073	[2.3-dihydroxypropoxy][2-[docosa-4.7.10.13.16.19-hexaenoyloxy]-3-[octadec-9-enoyloxy]propoxy]phosphinic acid	NEG						3.20501	1.26881	1.55325	1.97244	3.83836	3.71645	2.8737	1.2546	3.05369	1.09401	1.69731	0.942513	6.61079	4.63702	7.574	8.09166	3.77363	0.625794
1074	(3S,3'S,5R,5'R,6R)-3,6-Epoxy-5,6-dihydro-3',5,8'-trihydroxy-beta,kappa-caroten-6'-one	POS	HMDB0037795	256505-53-0		Lipids and lipid-like molecules	C40H56O5	0.115805	0.182313	0.252283	0.122835	0.102504	0.150586	0.0794374	0.223144	0.0802641	0.100942	0.127154	0.122645	0.216269	0.605461	0.0287471	0.272857	0.471559	0.136347
1075	Heteroxanthin	POS	HMDB0036873	29488-00-4		Lipids and lipid-like molecules	C40H56O4	0.291532	0.482606	0.388011	0.435504	0.252683	0.285444	0.170157	0.700042	0.535492	0.162389	0.378742	0.398823	0.283599	0.738543	0.654947	0.359413	0.532121	0.414769
1076	Crassostrea_Secocarotenoid	POS						0.176142	0.212076	0.225085	0.203688	0.179235	0.140368	0.0963529	0.205183	0.133541	0.103691	0.192834	0.0975419	0.136669	0.144387	0.109826	0.174561	0.201407	0.228623
1077	1-(2-Fluorophenoxy)-3-(4-phenyl-1-piperazinyl)-2-propanol	POS		66307-47-9		Organoheterocyclic compounds	C19H23FN2O2	1.70716	1.08152	1.37514	1.81405	0.608324	2.54117	0.169424	0.372451	0.374117	0.550746	0.807233	0.491853	1.63902	0.864641	0.42349	1.04221	0.44736	1.04057
1078	6-keto_PGE1	NEG						0.191835	0.233344	0.223639	0.20725	0.220623	0.244971	0.0667468	0.0800248	0.0215636	0.071205	0.815599	0.101632	1.81308	0.55493	0.231398	0.417598	1.22955	0.661567
1079	Cohumulone	POS	HMDB0033981	511-25-1		Organic oxygen compounds	C20H28O5	1.8237	1.14073	1.6806	4.00699	1.89309	1.94439	0.407015	0.488442	0.52368	0.495545	2.55363	0.841453	5.06837	3.07376	2.29413	3.80057	3.8636	2.8566
1080	Fludrocortisone	NEG	HMDB0014825	127-31-1	C07004	Lipids and lipid-like molecules	C21H29FO5	0.117278	0.127102	0.135238	0.0728533	6.4791e-05	0.0939489	0.0162589	0.0185785	0.0173113	0.0537634	0.183031	0.0332269	0.468163	0.238661	0.188949	0.485154	0.197778	0.257108
1081	3-(2-Methyl-3-oxo-2,5,6,7,8,8a-hexahydro-1H-naphthalen-1-yl)propanoic acid	NEG		2061735-89-3		Organic oxygen compounds	C14H20O3	0.155003	0.116873	0.11915	0.489827	0.144373	0.144621	0.0950382	0.0294315	0.136539	0.0672963	0.52276	0.301838	0.563173	0.43911	0.397875	0.305199	0.389046	0.701033
1082	2-[[3,4-Dihydroxy-4-(hydroxymethyl)oxolan-2-yl]oxymethyl]-6-[(2-hydroxy-4,7,7-trimethyl-5-bicyclo[2.2.1]heptanyl)oxy]oxane-3,4,5-triol	NEG		217969-13-6		Terpenoids	C21H36O11	11.9319	8.40796	9.64649	11.0163	3.14852	8.56473	8.50783	27.706	29.3469	19.8082	32.1019	32.9455	47.9127	49.543	54.6585	20.0782	22.0894	11.8623
1083	beta-Tocotrienol	POS						0.0661252	0.00774332	0.0524439	0.0161855	0.0122435	0.020423	0.0135507	0.0117039	0.00326669	0.0339524	0.201498	0.0176177	0.14583	0.046093	0.0433781	0.0725896	0.00205563	0.0238728
1084	[(E)-4-Acetyloxy-5-(3,6-diacetyloxy-5,5,8a-trimethyl-2-methylidene-4-oxo-4a,6,7,8-tetrahydro-1H-naphthalen-1-yl)-3-methylpent-2-enyl] acetate	NEG				Lipids and lipid-like molecules	C28H40O9	0.100579	0.395018	0.26969	0.155837	0.881771	0.346773	0.223126	0.0966579	0.120122	0.356489	0.0861811	0.463582	0.132602	0.141502	0.0413771	0.0956133	0.051319	0.103262
1085	Mifepristone	POS	HMDB0014972	84371-65-3	C07652	Lipids and lipid-like molecules	C29H35NO2	0.308908	0.0748875	0.232478	0.0408974	0.00661579	0.0701333	0.0216301	0.0598012	0.118112	0.0410992	0.209964	0.0729495	0.300133	0.0387512	0.14386	0.0887918	0.0289911	0.0774266
1086	Kinetin	POS	HMDB0012245	525-79-1	C08272	Organoheterocyclic compounds	C10H9N5O	0.40102	0.32809	0.413305	0.477237	0.646672	0.418533	0.448525	0.0613505	0.569879	0.474451	0.31237	0.105177	0.11684	0.107932	0.130446	0.227833	0.208194	0.121245
1087	dipivefrin	POS	HMDB0014592	52365-63-6	C06963	Benzenoids	C19H29NO5	0.075841	0.163462	0.129722	0.0658483	0.0802014	0.0808349	0.00680403	0.0077775	0.00444945	0.0417296	0.225465	0.0230497	0.669341	0.408037	0.243525	0.211088	0.0453974	0.105885
1088	1-Trifluoromethoxyphenyl-3-(1-propionylpiperidin-4-yl)urea	NEG		1222780-33-7		Benzenoids	C16H20F3N3O3	0.351841	0.383622	0.393721	0.174091	0.151268	0.195684	0.508873	0.210657	0.744216	0.298788	0.493093	0.7793	0.281165	0.24908	0.214781	0.136127	0.098806	0.123117
1089	cis-4-Hydroxycyclohexanecarboxylic acid	NEG		3685-22-1		Organic oxygen compounds	C7H12O3	0.0537727	0.00811048	0.0201459	0.261081	0.0540115	0.0494648	4.53375e-05	0.00724877	4.97107e-05	5.11689e-05	0.0775206	5.68276e-05	0.0769236	0.066115	4.81472e-05	0.0734438	0.0737657	0.114631
1090	3-(Carboxymethyl)-1-.beta.-D-glucopyranosyl-1H-indole	NEG		351346-16-2		Alkaloids	C16H19NO7	0.0646191	0.020584	0.0354092	0.0587827	0.0440438	0.0837888	0.0401311	0.53654	0.0256375	0.00819101	0.605687	0.217382	0.013002	0.00513377	0.0473667	0.0349001	0.0427582	0.00703398
1091	5,5',6,6',8,8'-Hexahydroxy-2,2'-dimethyl-2,2',3,3'-tetrahydro-4H,4'H-[9,9'-bibenzo[g]chromene]-4,4'-dione	NEG				Polyketides	C28H22O10	0.0575764	0.0338614	0.0114693	0.0568529	0.0141394	4.92929e-05	0.157101	0.136236	0.171018	0.184994	0.0509481	0.216172	4.28753e-05	4.57175e-05	4.81472e-05	4.30912e-05	0.0795923	0.077228
1092	trans-4,5-Epoxy-2(E)-decenal	POS	HMDB0013105	134454-31-2		Organic oxygen compounds	C10H16O2	0.0172284	0.0329307	0.038783	0.0751314	0.225401	0.0636636	0.0300292	0.0203091	0.0171851	0.0497751	0.0336781	0.0266954	0.0251716	0.0528491	0.0596455	0.0564334	0.0548706	0.0498967
1093	N-Butyl-1,2-benzisothiazol-3-amine 1,1-dioxide	POS		53983-80-5		Organoheterocyclic compounds	C11H14N2O2S	0.0277877	0.0144984	0.0205797	0.023472	0.00743847	0.0145693	0.0200405	0.308269	0.0432095	0.0233465	0.020162	0.0280772	0.0984831	0.0723683	0.0142886	0.0179157	0.015005	0.014744
1094	Hydrocortamate	POS	HMDB0014907	76-47-1		Lipids and lipid-like molecules	C27H41NO6	0.0900508	0.00818626	0.0282339	0.0138704	0.00805324	0.0209233	0.108717	0.0182937	0.0257098	0.0213056	0.0225343	0.0383417	0.0579744	0.047236	0.115257	0.0587141	0.0356884	0.0428476
1095	2-Methyl-1-hydroxypropyl-ThPP	POS	HMDB0006866		C15976	Organoheterocyclic compounds	C16H27N4O8P2S	0.125156	0.078612	0.0690266	0.00890805	0.054906	0.0273651	0.0581489	0.0322011	0.0946886	0.107519	0.170119	0.240401	0.00502367	0.0405734	0.0799295	0.0323516	0.0241473	0.0429284
1096	N-(4-Nitrobenzoyl)phenylalanine	POS		127727-07-5		Organic acids and derivatives	C16H14N2O5	0.0312932	0.0552015	0.0477255	0.000980441	0.00387858	0.00600201	0.0224117	0.177663	0.0169003	0.0283122	0.0245953	0.00926414	0.00228529	0.00345204	0.00107952	0.00379282	0.00113344	0.00274696
1097	(2E,4E)-5-(3-(Hexopyranosyloxy)-8-hydroxy-1,5-dimethyl-6-oxabicyclo[3.2.1]octan-8-yl)-3-methylpenta-2,4-dienoic acid	NEG		1362738-62-2		Lipids and lipid-like molecules	C21H32O10	0.0169674	0.0618604	0.022755	0.0724361	0.0663009	0.0764191	0.0735895	4.76686e-05	0.23966	0.121588	0.00316814	0.0164709	0.128442	0.147067	0.241105	0.306309	0.0611127	0.0120929
1098	Bisisodiospyrin	POS	HMDB0030642	30276-87-0		Benzenoids	C44H26O12	0.0244641	0.0121228	0.0186771	0.0109759	0.00228497	0.00245359	0.0367297	0.0969381	0.0276244	0.0229416	0.0283425	0.0796131	0.000131897	0.000520812	0.00366355	0.000418383	0.0275423	0.0155933
1099	Calyxanthone	POS		98973-45-6		Polyketides	C15H10O6	0.107281	0.231284	0.142875	0.0857101	0.213512	0.0667178	0.0513161	0.0299959	0.0469659	0.0497636	0.069502	0.0585488	0.105349	0.0125865	0.133288	0.0465184	0.0350156	0.0519049
1100	4-Fluoro-6-phenoxy-2-pyrimidinamine	POS		314029-36-2		Organic oxygen compounds	C10H8FN3O	0.0760526	0.071339	0.071816	0.0804586	0.0622484	0.0464066	0.0833156	0.0570727	0.115408	0.139605	0.0607941	0.0465878	0.153505	0.154294	0.132531	0.20779	0.073054	0.167598
1101	2-(2-Thienyl)-1H-benzimidazole	NEG		3878-18-0		Organoheterocyclic compounds	C11H8N2S	8.89132	6.61769	6.81206	32.7531	19.4692	17.7762	4.37902	3.67448	1.95505	7.35758	18.2364	4.10987	32.4671	19.7361	16.6999	28.087	22.8804	33.3701
1102	4,4,4-Trifluorobutyric acid	NEG		406-93-9		Lipids and lipid-like molecules	C4H5F3O2	0.157117	0.177957	0.147491	0.200415	0.179872	0.148697	0.163638	0.174429	0.193647	0.2139	0.180436	0.20657	0.165033	0.137964	0.172548	0.161227	0.112828	0.124318
1103	2-(Hydroxymethyl)-5-methyl-4H,7H-[1,2,4]triazolo[1,5-a]pyrimidin-7-one	NEG		63870-38-2		Organoheterocyclic compounds	C7H8N4O2	0.293394	0.280021	0.328785	0.345603	0.460687	0.278197	0.28328	0.31412	0.174261	0.323049	0.525291	0.355933	0.252183	0.301217	0.279666	0.238745	0.365606	0.322039
1104	PC(P-19:0)	POS				Lipids and lipid-like molecules	C27H54NO7P	0.0237171	0.0143869	0.0232477	0.015835	0.00833689	0.0116034	0.0209191	0.0218759	0.127813	0.0890382	0.0130143	0.0093078	0.0205338	0.0431026	0.0108881	0.0137064	0.0134845	0.0107287
1105	PC(40:9)	POS				Lipids and lipid-like molecules	C48H78NO8P	0.0176062	0.00271887	0.00356365	0.00560127	0.0262377	0.00402035	0.00506017	0.0182314	0.0240312	2.60398e-05	0.0153585	0.00679462	2.67889e-05	0.00636019	0.0018223	2.75576e-05	2.73047e-05	0.0103918
1106	DG(18:0/18:3(6Z,9Z,12Z)/0:0)	POS	HMDB0007162			Lipids and lipid-like molecules	C39H70O5	2.62221e-05	0.0227413	0.00968469	0.0285482	2.87016e-05	0.0214591	0.027265	0.0256376	2.88752e-05	0.0242892	0.0302626	0.0303449	0.033412	0.02972	0.0301059	0.0135819	0.0147952	0.0120441
1107	2-Docosahexaenoyl-1-stearoyl-sn-glycero-3-phosphoethanolamine	POS		96998-01-5		Fatty acids	C45H78NO8P	0.510587	0.610477	0.582998	0.188277	0.330517	0.457009	0.961344	0.706595	0.736991	0.641093	0.583248	0.458256	0.324541	0.345816	0.687624	0.49893	0.811355	0.42978
1108	Neostigmine cation	POS		59-99-4		Benzenoids	C12H19N2O2	0.00149256	0.00329689	0.00185089	0.000712062	0.00038894	0.00136171	0.00798773	0.00976935	0.00343019	0.00303255	0.0006746	0.00297786	0.00366935	0.00385728	0.00563183	0.00505231	0.00176654	0.00225851
1109	6-Hydroxy-6-(3-hydroxy-2,3-dimethylcyclopentyl)-2-methylheptanoic acid	NEG		1797135-20-6		Lipids and lipid-like molecules	C15H28O4	0.0867039	0.0718674	0.0622524	0.143434	0.073013	0.099879	0.0490966	0.185075	0.173103	0.128698	0.144522	0.138081	0.0890206	0.0576797	0.0409388	0.15708	0.395512	0.130313
1110	6-[(3,5-Dimethyl-1-piperidinyl)methyl]-N2,N2-dimethyl-1,3,5-triazine-2,4-diamine	POS		931069-93-1		Organoheterocyclic compounds	C13H24N6	0.224984	0.126241	0.225819	0.317886	0.229749	0.160778	0.0548064	0.11446	0.0446321	0.0684223	0.301569	0.0877943	0.31576	0.30847	0.246557	0.261125	0.23814	0.355444
1111	12,13-Dihydroxy-9Z-octadecenoic acid	POS		263399-35-5		Lipids and lipid-like molecules	C18H34O4	0.088912	0.0542147	0.078169	0.015459	0.0103888	0.0662247	0.0105812	0.101234	0.0220624	0.0275885	0.0389003	0.0240298	0.0372914	0.0357749	0.0499538	0.0464864	0.00545599	0.0372762
1112	(9E)-Valenciaxanthin	POS	HMDB0036848			Lipids and lipid-like molecules	C27H40O3	0.0478387	0.00781604	0.0346053	0.0149431	0.0194209	0.00999259	0.0107252	0.00421333	0.00205617	0.0075598	0.0186196	0.00464862	0.0484833	0.0232186	0.010773	0.0469739	0.0108211	0.0336286
1113	O-Desmethylastemizole	NEG		73736-50-2		Organoheterocyclic compounds	C27H29FN4O	1.27867	0.458166	0.826792	0.312572	0.149896	0.102768	0.244027	0.324725	0.231337	0.122746	1.04598	0.15081	0.593939	0.254167	0.302067	0.135965	0.362605	0.673487
1114	Benzoic acid, 4-[[4-(1H-indol-4-yl)-1-piperazinyl]methyl]-, 1,1-dimethylethyl ester	NEG		1044764-12-6		Organoheterocyclic compounds	C24H29N3O2	0.0299678	0.0938105	0.0556696	0.0170022	0.100777	0.105421	0.0637346	0.0252303	0.046185	0.172032	0.0364734	0.24561	0.00283091	0.0243195	0.0237547	0.0293794	0.020819	0.0272274
1115	4-Acetoxyscirpene-3,15-diol	POS	HMDB0035847				C17H24O6	0.100332	0.0979819	0.120773	0.200507	0.116588	0.23317	0.102803	0.222782	0.134763	0.154706	0.232617	0.118546	0.416563	0.351661	0.493007	0.435081	0.294905	0.34811
1116	Mangostine	NEG		1551491		Shikimates and Phenylpropanoids	C24H26O6	5.21958e-05	0.12389	4.70736e-05	0.994758	0.165495	0.0788522	0.0639152	0.453403	0.288131	0.175049	0.145201	5.68276e-05	0.391863	0.328039	0.802129	0.321669	5.139e-05	0.101882
1117	Methyl dihydrojasmonate, mixture of cis and trans	POS		24851-98-7		Lipids and lipid-like molecules	C13H22O3	2.62221e-05	2.70245e-05	3.00552e-05	2.69389e-05	2.87016e-05	2.77756e-05	0.0376503	0.00485799	0.00492326	0.0301482	0.161003	0.0237339	0.0879168	0.136683	0.112031	0.0224593	0.0463068	0.0152017
1118	Blumealactone_A	POS						0.259483	0.169784	0.233327	0.486059	0.199137	0.440095	0.056074	0.0601281	0.049848	0.0869385	0.490458	0.131654	0.906076	0.514523	0.496461	0.50966	0.615227	1.0093
1119	5-Heptyltetrahydro-2-oxo-3-furancarboxylic_acid	POS						0.0378947	0.0788267	0.0289231	0.0519976	0.102928	0.0402463	1.10195	0.248928	2.28871	0.484883	0.359459	1.26123	0.108556	0.203362	0.113218	0.201071	0.099712	0.0658938
1120	9-(Acryloyloxy)nonyl acrylate	POS		107481-28-7		Lipids and lipid-like molecules	C15H24O4	0.0247191	0.0155643	0.0245685	0.129232	0.157116	0.0335939	0.0191154	0.0339159	0.0667329	0.0118554	0.0443559	0.0279096	0.0379214	0.0528803	0.0737584	0.0410874	0.0480087	0.0804299
1121	5,6,7,8-Tetrahydroxy-3',4'-dimethoxyflavone	POS	HMDB0038466			Phenylpropanoids and polyketides	C17H14O8	0.0305559	0.0329166	0.0361507	0.0229398	0.0192113	0.0316116	0.0320797	0.0213365	0.0350688	0.0281881	0.0340323	0.0208656	0.0327521	0.0356048	0.0423278	0.0356756	0.0463609	0.0298171
1122	D-Galactopyranosyl-(1->3)-D-galactopyranosyl-(1->3)-L-arabinose	POS	HMDB0038862	79043-15-5		Organic oxygen compounds	C17H30O15	0.0124816	0.0114077	0.0126705	2.69389e-05	2.87016e-05	0.0202682	0.0168283	0.0257649	0.04308	0.0298209	0.0289038	0.0204172	0.0177199	0.0154531	0.0162626	2.75576e-05	2.73047e-05	2.60445e-05
1123	Benzenamine, 4,4'-(9H-fluoren-9-ylidene)bis[2-fluoro-	POS		127926-65-2		Benzenoids	C25H18F2N2	0.00280687	0.003876	0.00351226	0.00321573	0.00550721	0.00579081	0.0115241	0.17432	0.0429804	0.00648755	0.00490006	0.00945862	0.0188135	0.0224376	0.00207999	0.00102597	0.00434108	0.00827051
1124	4',4''',5,5'',7,7''-hexahydroxy-3,8''-biflavone	POS	HMDB0038856	101140-06-1		Phenylpropanoids and polyketides	C30H18O10	0.0144507	0.0145954	0.0144147	0.0257998	0.019796	0.0273713	0.0165661	0.0113972	0.0858599	0.070254	0.123933	0.0492247	0.0242022	0.075533	0.0684356	0.0163924	0.007348	0.00889315
1125	N-(2-Hydroxy-3-methylbutanoyl)valine	POS		45158-23-4		Organic acids and derivatives	C10H19NO4	0.00565019	0.00237513	0.00499696	0.00635485	0.00189454	0.0164656	0.00512058	0.00431023	0.0460045	0.00349184	0.00304827	0.0699979	0.00110827	0.0181568	0.00864992	0.02877	0.0212428	0.0187883
1126	N-Cyclohexyladenine	NEG		7674-45-5		Organoheterocyclic compounds	C11H15N5	0.0364155	0.0590651	0.0300272	0.0480521	0.0226609	0.0945032	0.0250289	0.0509331	0.228507	0.0303581	0.0436518	0.344835	0.00428474	0.0149364	0.0311224	0.132815	0.123872	0.0798569
1127	5-(6-Methyl-7-oxooctyl)furan-2(5H)-one	POS		310903-39-0		Polyketides	C13H20O3	0.0101482	0.0273071	0.0216356	0.0906277	0.108939	0.0411579	0.0392953	0.0241361	0.0558019	0.0225948	0.0181755	0.0161794	0.0208234	0.0228871	0.0244646	0.0932875	0.0852449	0.0644516
1128	2-[(1,2-Dimethyl-4-nitro-1H-imidazol-5-yl)amino]ethanol	POS		21677-65-6		Organoheterocyclic compounds	C7H12N4O3	0.0860408	0.127726	0.259645	0.0522795	0.104541	0.0895383	0.0848649	0.268781	0.114757	0.0900547	0.124492	0.0790805	0.0899983	0.133081	0.138433	0.119304	0.116788	0.105626
1129	3-(5,6-Dichloro-2-methyl-1H-benzimidazol-1-yl)-1-propanol	POS		113060-13-2		Organoheterocyclic compounds	C11H12Cl2N2O	0.024005	0.0544552	0.0326638	0.105166	0.0220337	0.0134819	0.0174604	0.0327395	0.0127409	0.0324526	0.024528	0.145891	0.00166183	0.00346701	0.00630838	0.0159376	0.032479	0.0680613
1130	Necrostatin-5	POS		337349-54-9		Organoheterocyclic compounds	C19H17N3O2S2	0.501277	0.370752	0.464372	0.197148	0.241604	0.328097	0.236901	0.408618	0.306976	0.308761	0.262198	0.31618	0.213158	0.157293	0.269442	0.224741	0.225891	0.159742
1131	APIGENIN DIMETHYL ETHER	NEG						0.0512123	0.0583099	0.015186	0.0613312	0.0377279	0.0368571	0.108178	0.0839726	0.107111	0.0484769	0.137625	0.0268591	0.161208	0.0309374	0.140759	0.0437652	0.0434006	0.0136207
1132	Dihydroxyacetone_Phosphate_Acyl_Ester	POS						2.62221e-05	0.199142	0.204214	0.175277	0.129166	2.77756e-05	0.197962	0.201964	0.276079	0.202748	0.202455	0.191421	0.182352	0.180912	0.0982504	2.75576e-05	0.189868	0.0933473
1133	4,5-Dimethyl-2-propyloxazole	POS	HMDB0037869	53833-32-2		Organoheterocyclic compounds	C8H13NO	0.0348645	0.0291988	0.0401343	0.0365137	0.0372583	0.0375825	0.0369374	0.0290953	0.0458209	0.0319744	0.0344662	0.0378089	0.0418534	0.0355247	0.0341297	0.0392879	0.0354699	0.0352111
1134	4-(Dimethylamino)phenylalanine	POS		7284-42-6		Organic acids and derivatives	C11H16N2O2	0.0030415	0.00931293	0.00255745	0.00343578	0.000930775	0.0016346	0.0125291	0.0168286	0.00406043	0.00379669	0.00387065	0.00413302	0.0116263	0.00601356	0.011161	0.0075572	0.00419606	0.00456595
1135	22-(Acetyloxy)-16-hydroxyolean-12-en-3-yl 2-O-hexopyranosylhexopyranosiduronic acid	NEG				Lipids and lipid-like molecules	C44H70O15	84.8215	116.388	126.588	95.4112	79.7461	91.0775	130.782	190.483	185.377	204.516	185.688	131.755	87.287	109.934	125.11	164.445	191.472	146.353
1136	2,6-Di-tert-butyl-4-(4-morpholinylmethyl)phenol	NEG		2773-50-4		Benzenoids	C19H31NO2	0.0672851	0.0311169	0.0164075	0.218321	0.59949	0.286707	4.53375e-05	0.0135875	0.0110876	5.11689e-05	0.0278194	5.68276e-05	0.0191899	0.011458	4.81472e-05	1.02678	0.907765	1.55619
1137	N-arachidonoyl_dihydroxypropylamine	POS						0.0165074	0.0181066	0.0189421	0.0215266	0.0208897	0.00777888	0.02212	0.0541799	0.0142089	0.0182188	0.0346823	0.0120152	0.0427719	0.0477115	0.0416006	0.050097	0.0269014	0.0380992
1138	Galeterone	POS		851983-85-2		Lipids and lipid-like molecules	C26H32N2O	0.0111007	0.0038251	0.00566524	0.0085078	0.00444565	0.00484201	0.00099384	0.0174888	0.000428602	0.00508755	0.0147148	0.00319108	0.0316491	0.0117543	0.0163797	0.0425641	0.0256553	0.046197
1139	Medroxyprogesterone	POS	HMDB0001939	520-85-4	C07119	Lipids and lipid-like molecules	C22H32O3	0.022878	0.00838244	0.0144961	0.0203984	0.0263173	0.00945579	0.0155608	0.0110963	0.0107503	0.0200138	0.0502557	0.015139	0.0993847	0.0867755	0.0961351	0.085239	0.0519312	0.0565249
1140	2.alpha.-Hydroxymethylethisterone	POS		324033		Lipids and lipid-like molecules	C22H30O3	0.0320638	0.0237318	0.0282893	0.0404003	0.0781539	0.0109591	0.0263469	0.0256947	0.0224653	0.0232845	0.0507266	0.0383042	0.102726	0.112225	0.146929	0.147227	0.140645	0.168614
1141	7-[cis-3-(1-Azetidinylmethyl)cyclobutyl]-5-[3-(phenylmethoxy)phenyl]-7H-pyrrolo[2,3-d]pyrimidin-4-amine	POS				Organoheterocyclic compounds	C27H29N5O	0.037237	0.00540933	0.0199066	0.0112764	0.00872989	0.0366895	0.00748857	0.0430343	0.00245828	0.0287456	0.11146	0.0148869	0.0309979	0.0198661	0.0100281	0.0268051	0.0134715	0.0285191
1142	Methyl 6-(acetyloxy)-7,11-dihydroxy-1-oxoabieta-8,11,13-trien-18-oate	NEG		1379770-00-9		Lipids and lipid-like molecules	C23H30O7	0.0214198	0.0127722	0.0131932	0.0494983	0.0705869	0.0167094	4.53375e-05	0.0346643	0.00522518	0.00135039	0.0222169	0.0149765	0.00258004	0.00224364	4.81472e-05	0.0471939	0.111223	0.418678
1143	15-Deoxy-.DELTA.12,14-prostaglandin J2, 2-glycerol ester	POS		1176540-68-3		Lipids and lipid-like molecules	C23H34O5	0.047731	0.0336414	0.0436939	0.0372031	0.02489	0.035787	0.177799	0.119977	0.210269	0.0994014	0.0836805	0.0810622	0.0758548	0.202144	0.138166	0.106133	0.118935	0.0929858
1144	Capsicum_annuum_Fluorescent_chlorophyll_catabolite	POS						0.215885	0.0879324	0.169876	0.0702553	0.0712898	0.330843	0.0188915	0.154179	0.0190269	0.0562948	0.268737	0.129724	0.0883404	0.0746963	0.0440035	0.0782725	0.0710362	0.132656
1145	(3S,3'S,5R,5'R,6R)-6,7-Didehydro-5,6-dihydro-3,3',5,8'-tetrahydroxy-beta,kappa-caroten-6'-one	POS	HMDB0037796	256505-54-1		Lipids and lipid-like molecules	C40H56O5	0.615419	0.125905	0.298529	0.159438	0.21984	0.114152	0.243693	0.400807	0.264955	0.247518	0.366663	0.262182	0.0753564	0.174662	0.0850284	0.122029	0.267204	0.177099
1146	Dicyclohexyl(hydroxy)acetic acid	NEG		6313-70-8		Organic acids and derivatives	C14H24O3	0.0682368	0.0487621	0.0510901	0.140636	0.0596891	0.0802183	0.04577	0.0486335	0.0349668	0.0497846	0.136196	0.0927868	0.184974	0.100592	0.0985759	0.191193	0.231503	0.366689
1147	Myriocin	POS				Fatty acids	C21H39NO6	0.0521999	0.0351105	0.0272121	0.0485399	0.0858179	0.0362486	0.112649	0.108857	0.126369	0.0641263	0.078589	0.0577995	0.0672164	0.278812	0.238285	0.100266	0.0747872	0.0680166
1148	Ala-Lys	NEG		6366-77-4		Organic acids and derivatives	C9H19N3O3	0.267101	0.144549	0.206646	0.333418	0.219921	0.320843	0.0241331	0.114667	0.0545059	0.113078	0.372599	0.0922001	0.371094	0.289796	0.196639	0.300176	0.387056	0.623634
1149	(8S,8'S)-Secoisolariciresinol_9-xyloside	POS						0.00256523	0.00474021	0.00467458	0.0227841	2.87016e-05	0.00535739	0.0380898	0.022363	0.0480345	0.0414344	0.0469316	0.0579499	0.0493777	0.0513922	0.0555853	0.0566219	0.0315322	0.00976101
1150	Mildronate	POS		76144-81-5		Organic acids and derivatives	C6H14N2O2	0.0271558	0.0468948	0.0340805	0.130263	0.0637451	0.0351965	0.0241425	0.0284363	0.0233033	0.021656	0.0610455	0.0271389	0.0750239	0.0665315	0.0614459	0.0739918	0.059434	0.0741996
1151	2-Oxo-S-phenyl-2-(piperidin-1-yl)ethane-1-sulfonamido	NEG		518359-61-0		Organic acids and derivatives	C13H18N2O3S	1.04065	1.11741	1.1179	9.92894	21.6773	1.49207	0.224259	0.366013	0.395222	0.119728	0.715534	0.564764	0.148913	0.359264	3.16714	1.6656	2.08311	12.7266
1152	Germine	POS		508-65-6		Alkaloids	C27H43NO8	0.0214473	0.0211404	0.0172044	0.104045	0.0666803	0.0453466	0.0157156	0.0244223	0.0205676	0.00922868	0.00656322	0.0136919	0.00867785	0.0042591	0.0119402	0.00968457	0.026269	0.0339382
1153	5-(Benzylamino)-1,3,4-thiadiazole-2(3H)-thione	NEG		14731-27-2		Benzenoids	C9H9N3S2	0.18587	0.161633	0.184589	0.0774583	0.20218	0.313232	0.68773	0.639371	0.441535	0.31941	1.21703	1.47099	0.431072	0.289829	0.679024	4.30912e-05	5.139e-05	5.27252e-05
1154	2-(4-Ethoxyphenyl)-6-methyl-2H-1,2,3-benzotriazol-5-ylamine	POS		355818-00-7		Organoheterocyclic compounds	C15H16N4O	0.024279	0.0252871	0.0249337	0.00936005	2.87016e-05	0.00936346	2.69006e-05	0.00879383	2.88752e-05	0.00950021	0.0382999	0.00761547	0.0773516	0.0414707	0.0199551	0.0599525	0.0428085	0.0479271
1155	Gravacridonediol_glucoside	POS						0.0233545	0.0138091	0.0247051	0.00629616	2.87016e-05	0.0147197	0.0211601	0.0707268	0.063859	0.0398864	0.0471077	0.064678	0.0751742	0.079615	0.0817489	0.0371424	0.0338826	0.0170611
1156	1,7-Dioxa-4,10-diazacyclododecane	POS		294-92-8		Organic nitrogen compounds	C8H18N2O2	3.87309	4.57251	5.02596	0.419183	0.828292	1.62134	5.43963	0.938488	7.30213	3.70073	4.35293	5.37783	3.66246	4.1539	6.3506	8.6968	0.678638	0.457688
1157	3-(4-Phenyl-5-sulfanyl-4H-1,2,4-triazol-3-yl)-1-propanol	POS		83503-21-3		Organoheterocyclic compounds	C11H13N3OS	0.0804385	0.102016	0.101677	0.0369572	0.0173235	0.0983925	0.138128	0.021518	0.124849	0.095016	0.0577589	0.0288966	0.0612346	0.0577222	0.0573912	0.637672	0.584075	0.415911
1158	Thiopental	NEG	HMDB0014737	76-75-5	C07521	Organoheterocyclic compounds	C11H18N2O2S	0.582936	0.313047	0.612726	2.85666	2.75118	0.650512	0.153556	0.206346	0.463255	0.217675	1.32208	0.306474	0.773749	0.398275	0.172437	0.580945	0.763123	1.54278
1159	(3-(Hexopyranosyloxy)-2-((2Z)-pent-2-en-1-yl)cyclopentyl)acetic acid	NEG				Lipids and lipid-like molecules	C18H30O8	1.15994	0.607949	0.713391	1.23329	1.05747	0.86284	0.271446	0.916015	0.381012	0.316612	1.159	0.65493	1.10816	0.609601	0.355339	0.80523	1.38687	0.905959
1160	Ethyl hydrazinoacetate	POS		637-80-9		Organic acids and derivatives	C4H10N2O2	0.271091	0.196611	0.26929	0.259311	0.262729	0.226094	0.351723	0.126062	0.426015	0.204272	0.245673	0.180888	0.187001	0.182059	0.249725	0.298589	0.260169	0.222332
1161	Lupiwighteone_hydrate_7-glucoside	POS						0.0569426	0.0560563	0.0701353	0.00231918	0.0536817	0.0780411	0.0327753	2.83265e-05	0.40814	0.276398	0.437753	0.227039	0.0949743	0.268211	0.281402	0.072888	0.00819641	0.0197244
1162	Desaminosulfamethazine	NEG	HMDB0251030			Benzenoids	C12H13N3O2S	0.0648443	0.0155038	0.0566136	0.70837	2.02186	0.300157	0.0911201	0.0195008	0.00786746	0.00820678	0.0219029	0.219676	0.0202608	0.0275632	0.0265707	1.79187	1.30025	0.482906
1163	Tolbutamide	NEG	HMDB0015256	64-77-7	C07148	Benzenoids	C12H18N2O3S	0.26051	0.209267	0.273137	0.0328969	0.0216928	0.0179991	0.205697	0.650296	0.122207	0.203352	6.18468e-05	0.0739835	0.0565651	0.0557579	0.0781227	0.0414347	0.0439301	0.0401194
1164	N-(2-Cyanophenyl)methanesulfonamide	NEG		50790-29-9		Benzenoids	C8H8N2O2S	0.419096	1.37712	0.895228	0.0778268	0.0501121	0.163688	0.522628	13.5164	2.99474	1.50911	2.85382	1.61564	0.0325994	0.0411048	0.0770892	0.0660203	0.385825	0.149899
1165	5-(1-Piperidinylsulfonyl)-1H-indole-2,3-dione	NEG		329905-79-5		Organoheterocyclic compounds	C13H14N2O4S	0.0882166	0.063211	0.0816781	0.112686	0.217407	0.0645658	0.382497	0.2427	1.02949	0.738684	0.330808	0.786068	0.086021	0.0577775	0.0553959	0.0250481	0.123002	0.147336
1166	Leu-Met	NEG		36077-39-1		Amino acids and Peptides	C11H22N2O3S	0.964379	0.156991	0.214604	0.183096	0.118937	0.155509	0.262928	0.616477	0.296447	0.38923	0.417575	0.714272	0.223299	0.187335	0.107547	0.0968734	0.0832261	0.669005
1167	Pyrazolo[1,5-a]pyrimidine-3-carbonitrile, 4,7-dihydro-5-methyl-6-(1-methylethyl)-7-oxo-	NEG		1593057-05-6		Organoheterocyclic compounds	C11H12N4O	1.12749	1.28651	1.10673	3.14183	0.424949	1.69785	1.0249	13.8494	2.33471	1.3185	2.56129	1.79952	5.88198	3.73053	0.209547	1.72064	2.18825	2.74745
1168	2,2'-Bipyridine-4,4'-dicarboxylic acid	POS		6813-38-3		Organoheterocyclic compounds	C12H8N2O4	0.101939	0.102753	0.107649	0.0475404	0.0399315	0.0351338	0.0646956	0.0691241	0.0682373	0.0812311	0.087712	0.112507	0.0631709	0.0999397	0.083805	0.0139119	0.038794	0.0497644
1169	Sulfamonomethoxine	NEG	HMDB0258579		C12540	Benzenoids	C11H12N4O3S	0.139612	0.0265182	0.0649624	8.26239	6.76429	14.2785	0.145298	0.0400873	0.0993824	0.0616163	0.1143	0.11881	0.00694556	0.0206584	0.0253774	32.9594	36.6618	5.3085
1170	Aromadendrin_3,7-diglucoside	POS						0.138305	0.345119	0.281403	0.0460332	0.0420938	0.067973	0.413386	0.288559	0.375445	0.139107	2.72537	0.672909	0.0756339	0.0073949	0.216574	0.045986	0.08514	0.056367
1171	1-(4-Chlorophenyl)-3,5-dimethyl-1H-pyrazole-4-carboxylic acid	NEG		113808-87-0		Organoheterocyclic compounds	C12H11ClN2O2	0.401857	0.38813	0.303971	0.217144	0.130879	0.136924	0.217948	0.571326	0.328614	0.323564	0.612187	0.606963	0.00135711	0.0535854	0.164396	0.0570535	0.414411	0.303206
1172	6-(Trifluoromethoxy)quinoxaline	POS		1215205-43-8		Organoheterocyclic compounds	C9H5F3N2O	0.178542	0.29531	0.453458	0.194925	0.0982101	0.0412544	0.763443	1.0264	0.927055	0.231799	0.668604	0.212292	0.100544	0.0234836	0.170288	0.0358363	0.308398	0.198387
1173	6-Thioinosine	NEG	HMDB0255798			Nucleosides, nucleotides, and analogues	C10H12N4O4S	5.21958e-05	0.0285689	0.0189106	0.0042455	0.00515631	0.00765792	0.125715	0.113714	0.0655473	0.00503406	0.163521	0.118726	0.0216329	0.0159223	0.0161401	0.0200474	0.0102949	0.00488509
1174	5-Bromo-6-tert-butyl-4-pyrimidinol	POS		3438-51-5		Organoheterocyclic compounds	C8H11BrN2O	0.295859	0.223506	0.323044	0.154073	0.142689	0.0960367	0.424139	0.226803	0.383116	0.299107	0.356537	0.367215	0.0279207	0.0721958	0.0884515	0.0553631	0.225393	0.205362
1175	2-Chloro-8-methyl-3-quinolinecarbaldehyde	POS		73568-26-0		Organoheterocyclic compounds	C11H8ClNO	0.984724	0.757238	1.00285	0.112491	0.33416	0.327938	1.15163	0.774713	1.23352	1.01579	0.731562	0.895944	0.0501349	0.05485	0.47751	0.0808184	0.825598	0.301753
1176	N4-Butyl-6-chloro-4,5-pyrimidinediamine	POS		41259-67-0		Organoheterocyclic compounds	C8H13ClN4	0.0797079	0.0697142	0.0801366	0.165412	0.126072	0.503951	0.0692778	0.0570486	0.0828842	0.0932004	0.0819128	0.0770251	0.616042	0.143797	0.146801	0.150075	0.109383	0.0932057
1177	4,4'-Thiodianiline	POS		139-65-1		Organosulfur compounds	C12H12N2S	0.648518	0.438818	0.198112	0.449921	0.398362	0.449143	0.332981	0.451528	0.281125	0.337917	0.226595	0.412487	0.386658	0.418817	0.23426	0.517842	0.218467	0.378331
1178	5-Nitro-N-(3-pyridinyl)-2-furamide	POS		43151-33-3		Organoheterocyclic compounds	C10H7N3O4	0.0961865	0.0881295	0.116226	0.0945189	0.0320543	0.0969227	0.10471	0.0700115	0.123119	0.0840692	0.0886448	0.0883864	0.123373	0.0838614	0.132105	0.120017	0.0825141	0.0769544
1179	1,2,3,4-Tetrahydroisoquinoline-7-sulfonamide	POS	HMDB0244118			Organoheterocyclic compounds	C9H12N2O2S	0.0205842	0.00374176	0.0143455	0.00759552	0.0122947	0.00622023	0.0105871	0.0408404	0.00308998	0.00382966	0.0206855	0.00425397	0.0217197	0.0109308	0.00279683	0.00547075	0.00435614	0.0058169
1180	6-(3,5-Dimethyl-1H-pyrazol-1-yl)-3(2H)-pyridazinone	NEG		73259-08-2		Organoheterocyclic compounds	C9H10N4O	0.758989	0.239831	0.517594	0.355929	0.187234	0.299704	0.111422	1.52114	0.17421	0.204749	0.939403	0.37327	0.536363	0.382761	0.257837	0.214779	0.311085	0.221281
1181	7-Nitro-5-phenyl-2,3-dihydro-1H-1,4-benzodiazepine	POS		364578		Organoheterocyclic compounds	C15H13N3O2	0.402417	2.40448	1.58104	0.28836	0.107789	0.293252	0.351913	0.212543	0.333383	0.201769	0.478844	0.0652765	0.0683031	0.20415	0.0597101	0.0684068	0.334249	0.130626
1182	4-Bromo-1-fluoro-2-(piperidinomethyl)benzene	POS		1345471-85-3		Organoheterocyclic compounds	C12H15BrFN	0.12216	0.0878464	0.124616	0.0500087	0.0296724	0.0573322	0.153586	0.21203	0.151115	0.0984523	0.145715	0.159199	0.0167745	0.0312223	0.0664343	0.0141828	0.155073	0.108948
1183	Balsalazide	NEG	HMDB0015149	80573-04-2		Organoheterocyclic compounds	C17H15N3O6	0.0608961	0.0496132	0.0548991	0.0406444	0.0288766	0.0375591	0.215738	0.505833	0.277267	0.136208	0.196097	0.413925	0.0101128	0.00973019	0.0286844	0.010846	0.23083	0.163049
1184	5-Amino-1-(4-chlorophenyl)-1H-pyrazole-4-carbonitrile	POS		51516-67-7		Organoheterocyclic compounds	C10H7ClN4	0.0538925	0.110811	0.0746741	0.228858	0.0484504	0.0198156	0.0303787	0.117892	0.0374729	0.0769176	0.0656883	0.313696	0.018357	0.0171106	0.0274276	0.0331207	0.0738115	0.156731
1185	6-(Chloromethyl)-N2-(2-naphthyl)-1,3,5-triazine-2,4-diamine	POS		644959-97-7		Benzenoids	C14H12ClN5	0.169494	0.465307	0.316665	0.00503777	0.0138088	0.066758	0.0213728	0.602544	0.0296221	0.053967	0.574642	0.171604	0.542234	0.387291	0.834067	0.00493453	0.0165323	0.0125896
1186	6,8-Difluoro-7-hydroxy-4-methylcumarin	NEG		215868-23-8		Phenylpropanoids and polyketides	C10H6F2O3	0.15582	0.0434146	0.0401521	0.0183159	0.0630886	0.0316996	4.53375e-05	0.0537597	4.97107e-05	5.11689e-05	6.18468e-05	0.00304872	4.28753e-05	4.57175e-05	4.81472e-05	0.0185604	0.100714	0.00109165
1187	6-(Trifluoromethyl)-1,4-dihydro-2,3-quinoxalinedione	POS		55687-31-5		Organoheterocyclic compounds	C9H5F3N2O2	0.0544342	0.0610178	0.0903268	0.0254572	0.0534118	0.0330399	0.0194979	0.0571661	0.0461708	0.0283431	0.066037	0.0328594	2.67889e-05	2.73399e-05	0.0270501	0.0246171	0.0534871	0.0491486
1188	3-(N-Morpholino)-2-hydroxypropanesulfonic acid	POS		68399-77-9		Organoheterocyclic compounds	C7H15NO5S	0.0145519	0.00463946	0.00597191	2.69389e-05	2.87016e-05	0.0168874	0.10533	2.83265e-05	0.111211	0.150249	0.0412439	0.0254866	0.00844341	0.00949005	0.0104353	0.00499042	2.73047e-05	2.60445e-05
1189	1H,3H-Thieno[3,4-c]furan-1,3-dione	POS		6007-85-8		Organic acids and derivatives	C6H2O3S	0.0680746	0.0741005	0.0787044	0.198603	0.107506	0.0527725	0.0705001	0.0677518	0.0830444	0.0574377	0.100114	0.0689937	0.121593	0.279305	0.103661	0.0455589	0.0875234	0.084908
1190	6-Fluoroindole	POS		399-51-9		Organoheterocyclic compounds	C8H6FN	2.492	1.63421	2.59283	3.13266	3.42714	2.59247	0.550039	0.644127	1.32331	1.59371	1.30383	0.680367	3.2915	4.06427	3.5958	3.90118	2.76459	2.48539
1191	Schinifoline	POS	HMDB0040380	149998-56-1		Organoheterocyclic compounds	C15H15NO2	0.0224387	0.0386388	0.0412013	0.0479503	0.0163151	0.0228551	0.00377781	0.125587	0.0649047	0.046205	0.0706145	0.0490696	0.0200127	0.0347982	0.0342203	0.0927721	0.143506	0.0325488
1192	2-Amino-1-(4-methylphenyl)-4-phenyl-1H-pyrrole-3-carbonitrile	POS		115998-06-6		Organoheterocyclic compounds	C18H15N3	0.032498	0.0580037	0.071992	0.0291711	0.0395401	0.0191161	0.00927853	0.124984	0.0689746	0.0537321	0.0586351	0.0755734	0.00599728	0.0640134	0.014957	0.0689055	0.0720641	0.0306174
1193	2-Amino-4,5-difluorobenzoic acid	POS		83506-93-8		Benzenoids	C7H5F2NO2	0.162288	0.160696	0.165983	0.176778	0.128282	0.0283807	0.0497819	0.152518	0.0628352	0.0685527	0.167153	0.132822	0.0983783	0.0967138	0.0760859	0.119157	0.15178	0.203555
1194	4H-1-Benzopyran-4-one, 2-(2-amino-3-methoxyphenyl)-	POS		167869-21-8		Phenylpropanoids and polyketides	C16H13NO3	0.158745	1.15376	0.660504	0.122502	0.0615032	0.16895	0.176766	0.0899892	0.160967	0.099389	0.214134	0.0692963	0.0331331	0.0975371	0.03358	0.0415569	0.132207	0.0544374
1195	6-Fluoro-2,3,4,9-tetrahydro-1H-carbazole	NEG		2367-17-1		Organoheterocyclic compounds	C12H12FN	0.178754	0.128904	0.154031	0.351196	0.227896	0.330739	0.0717335	0.091246	0.12022	0.147057	0.257542	0.0831796	0.0934913	0.183157	0.189212	0.234218	0.22641	0.327456
1196	Carbanolate	POS		671-04-5		Benzenoids	C10H12ClNO2	0.0246592	0.0221781	0.0159534	0.0681662	0.0275633	0.134121	0.178986	0.0894454	0.174651	0.248991	0.0825197	0.0680369	0.372778	0.299778	0.246194	0.249839	0.0736924	0.0999452
1197	2-(2-Chloro-6-fluorophenyl)acetohydrazide	POS		669740-15-2		Benzenoids	C8H8ClFN2O	0.0231136	0.0303957	0.092693	0.00451835	0.0206022	0.0118384	2.69006e-05	0.0557781	0.0513157	2.60398e-05	0.057799	0.0423759	2.67889e-05	0.00977544	0.0393966	0.0321538	2.73047e-05	2.60445e-05
1198	6-Amino-2,3-difluorophenol	NEG		115551-33-2		Benzenoids	C6H5F2NO	0.159799	0.154482	0.105222	0.159379	0.110451	0.157729	0.0713411	0.140135	0.233559	0.218929	0.123825	0.335265	0.180163	0.0762622	0.0882019	0.0962764	0.0810951	0.0613033
1199	3-Chloro-4-fluorobenzylamine	POS		72235-56-4		Benzenoids	C7H7ClFN	0.0633756	0.0330804	0.063353	0.0239644	2.87016e-05	0.0307957	0.153574	0.027119	0.0840778	0.0480604	0.127855	0.0565785	0.15224	0.0950496	0.115958	0.0218239	0.0160945	0.0461067
1200	Thiourea	NEG	HMDB0034155	62-56-6	C14415	Organosulfur compounds	CH4N2S	1.40555	1.38311	1.3745	1.61517	2.44154	1.43638	1.10727	1.22143	1.65956	1.5829	1.93972	1.25954	1.12018	1.26811	1.65164	1.3295	1.94515	1.55624
1201	Methimazole	NEG	HMDB0014901	60-56-0	C07190	Organoheterocyclic compounds	C4H6N2S	0.842309	0.928027	0.794569	1.26595	0.998556	0.953251	1.89006	1.30102	2.76476	2.4122	1.97793	2.114	1.6338	1.87951	1.62096	0.81254	0.942937	0.431299
1202	Methyl 2-(4-chlorophenyl)acetate	POS		52449-43-1		Benzenoids	C9H9ClO2	0.0943675	0.0505267	0.0752809	0.17291	0.0372959	0.311395	0.0361968	0.145212	0.0114345	0.0431814	0.0341698	0.0125081	0.156319	0.126098	0.174952	0.0623492	0.18253	0.126263
1203	4-Chloro-8-fluoro-5H-pyrimid[5,4-b]indole	POS		331443-96-0		Organoheterocyclic compounds	C10H5ClFN3	0.0209898	0.0104433	0.0178505	0.012207	0.0141347	0.0355766	0.0275238	0.0718315	0.0262781	0.0350323	0.0210713	0.0754988	0.0132089	0.00689534	0.0239355	0.00157002	0.00124934	0.00268247
1204	Sinensetin	NEG	HMDB0036633	2306-27-6	C10186	Phenylpropanoids and polyketides	C20H20O7	0.61453	0.703249	0.632539	0.426554	0.933715	0.460669	0.38418	0.697847	0.497093	0.607268	0.949337	0.449211	1.21825	0.920789	1.09486	0.840063	0.263291	0.663562
1205	2'-Chloro-2-hydroxy-5-methylbenzophenone	NEG		6280-52-0		Benzenoids	C14H11ClO2	1.65097	1.67219	1.6353	6.59555	2.63779	3.84531	0.774167	1.69478	1.21595	1.42357	5.20942	2.40575	4.02226	1.8838	2.87532	2.31588	1.98287	3.47569
1206	7-Hydroxyflavanone	NEG		6515-36-2		Shikimates and Phenylpropanoids	C15H12O3	0.551404	0.675557	0.524441	0.593808	1.02924	0.292206	0.648756	0.462628	1.32922	0.919847	1.0666	1.21481	0.61879	0.679396	0.88068	0.484992	0.366912	0.448084
1207	2-Hydroxy-5-chlorobiphenyl	NEG		607-12-5		Benzenoids	C12H9ClO	0.0986497	0.145775	0.11873	0.519884	0.195963	0.190564	0.103131	0.118359	0.118284	0.123369	0.128057	0.101769	0.0782071	0.123182	0.176176	0.276201	0.353809	0.412679
1208	Harmalol	POS	HMDB0029838	525-57-5	C06537	Alkaloids and derivatives	C12H12N2O	0.310233	0.459925	0.485776	0.501863	0.512489	0.317971	0.333686	0.425387	0.365544	0.399537	0.367334	0.292344	0.318967	0.395244	0.497632	0.539244	0.468397	0.677832
1209	2-Chloro-N-(2-hydroxyphenyl)nicotinamide	POS		10189-45-4		Benzenoids	C12H9ClN2O2	0.0101391	0.0153265	0.0122996	0.00758558	0.0133872	0.0109723	0.0118541	0.0133943	0.0238326	0.00943134	0.0319945	0.012174	0.00727917	0.00964296	0.0132065	0.0111417	0.00917234	0.0139156
1210	N4,N5-Dimethyl-1H-imidazole-4,5-dicarboxamide	NEG		3691-03-0		Organic acids and derivatives	C7H10N4O2	0.492151	0.348589	0.206831	0.354747	0.23442	0.273009	0.316989	0.348974	0.21962	0.353379	0.278449	0.414493	0.234784	0.118656	0.410926	0.255084	0.25344	0.0847387
1211	2,2-Bis(aminomethyl)propane-1,3-diamine	POS		4742-00-1		Organic nitrogen compounds	C5H16N4	0.0813403	0.10938	0.0891735	0.0820929	0.105205	0.0918318	0.0951258	0.0920221	0.0912366	0.0664455	0.0939187	0.0936927	0.0873694	0.105288	0.062507	0.0847006	0.0954576	0.0832212
1212	PC(18:3(9Z,12Z,15Z)/18:0)	POS	HMDB0008201			Lipids and lipid-like molecules	C44H82NO8P	1.28083	2.88403	2.59592	0.608295	0.849308	0.170188	1.44858	4.78892	2.79297	3.12653	1.43628	1.33025	1.32418	1.10707	1.80669	1.34744	0.74716	0.34949
1213	DG(18:4(6Z,9Z,12Z,15Z)/18:1(11Z)/0:0)	POS	HMDB0007333			Lipids and lipid-like molecules	C39H66O5	0.00237029	0.122803	0.123068	0.125385	0.00277293	0.0808769	0.102758	0.112272	2.88752e-05	0.131915	0.0493247	0.124037	0.0972431	0.0898325	0.147553	0.102062	0.105635	0.0829825
1214	3',4'-Methylenedioxyorobol	NEG		40624-03-1		Shikimates and Phenylpropanoids	C16H10O6	0.0231657	0.0164558	0.013864	0.0379983	0.0294092	0.0316986	0.0211951	0.0384974	0.0317459	0.0306931	0.0195973	0.0391009	0.0157883	0.0353089	0.0281093	0.0239937	0.0304224	0.0139957
1215	Cadabicine	POS	HMDB0033451	99964-83-7		Organic oxygen compounds	C25H29N3O4	0.0179363	0.0213888	0.0219435	0.0054049	0.00335645	0.0119275	0.000757635	0.00328476	0.00176557	0.00464407	0.017875	0.00951497	0.0137493	0.00611569	0.0076439	0.0231537	0.0166563	0.019853
1216	(E)-2,6-Dimethyl-2,5-heptadienoic_acid	POS						0.479856	0.322082	0.45509	0.392643	0.251683	0.591937	0.125964	0.331699	0.135384	0.31215	0.808779	0.257154	0.825585	0.978727	0.626325	0.693764	0.60522	0.75832
1217	Eplerenone hydroxy acid	NEG		579484-30-3		Organoheterocyclic compounds	C24H32O7	0.365742	0.0991679	0.180976	1.13576	0.153085	0.360113	0.0125621	0.722846	0.0117351	0.007081	0.265972	0.169833	0.0622557	0.0323119	0.0547122	0.126242	0.286136	0.41055
1218	Methyl jasmonate	POS	HMDB0036583	1211-29-6	C11512	Lipids and lipid-like molecules	C13H20O3	0.027061	0.0206621	0.0214532	0.072553	0.041164	0.0352935	0.0195455	0.0224356	0.0199833	0.0162845	0.025672	0.0198217	0.0331413	0.0264365	0.0366187	0.0386347	0.0500331	0.0691139
1219	Xanthoangelol	NEG				Shikimates and Phenylpropanoids	C25H28O4	0.139651	0.1109	0.135676	5.71782e-05	0.0084437	0.0330807	0.196383	1.82732	0.392198	0.24523	0.168472	0.430508	0.115685	0.13472	0.0584673	0.0103315	0.0138838	0.0120939
1220	Naringenin	POS	HMDB0002670	480-41-1	C00509	Phenylpropanoids and polyketides	C15H12O5	0.0963807	0.063909	0.0987276	0.118124	0.061165	0.10939	0.0785834	0.0424602	0.138548	0.0498341	0.187001	0.112135	0.280483	0.272764	0.156506	0.153674	0.155681	0.234769
1221	Met-Met	NEG		7349-78-2		Organic acids and derivatives	C10H20N2O3S2	0.0451776	0.189607	0.125028	0.308115	0.021837	0.21817	1.18069	2.77085	11.7631	11.7479	7.21236	12.4636	0.818063	0.293741	1.43717	4.30912e-05	0.0182968	0.0675836
1222	Heptane-1-thiol	POS	HMDB0032304	1639-09-4		Organosulfur compounds	C7H16S	0.244912	0.180167	0.242925	0.253945	0.248614	0.203571	0.292419	0.116387	0.393802	0.185207	0.235623	0.272063	0.171139	0.183352	0.227229	0.255872	0.447614	0.200671
1223	N-(6-Amino-1-butyl-2,4-dioxo-1,2,3,4-tetrahydro-5-pyrimidinyl)-N-methylbenzamide	NEG		880426-02-8		Benzenoids	C16H20N4O3	0.0989753	0.0962613	0.106187	0.314256	0.927696	0.16391	0.0729599	0.0170563	0.409852	0.320788	0.0959221	0.100216	0.082835	0.106812	0.263475	0.24026	0.127633	0.199284
1224	N-Cyclohexyl-4-(dimethylamino)benzenecarbothioamide	POS		68055-30-1		Organic nitrogen compounds	C15H22N2S	0.0307362	0.0383309	0.0376246	0.0366775	0.0279099	0.0353341	0.0444347	0.0341407	0.0651729	0.0347652	0.0463053	0.0409076	0.0236735	0.0214926	0.0254153	0.0190959	0.0231145	0.0211789
1225	1-[(4-tert-Butylphenyl)sulfonyl]piperazine	POS		379244-68-5		Benzenoids	C14H22N2O2S	0.0806186	0.0439419	0.063992	0.198842	0.348979	0.0817446	0.0399078	0.0341369	0.0992631	0.0368432	0.061025	0.0506833	0.0331465	0.0631629	0.0844668	0.0913776	0.0289981	0.0391696
1226	4-(4-Methyl-1-piperazinyl)aniline	POS		16153-81-4		Organoheterocyclic compounds	C11H17N3	0.135708	0.280749	0.234961	0.138588	0.15286	0.209656	0.336374	0.122339	0.458726	0.275485	0.18633	0.109759	0.376668	0.296427	0.388566	0.204691	0.17005	0.0973123
1227	1-(Phenylthio)-9,10-anthraquinone	POS		13354-35-3		Benzenoids	C20H12O2S	0.0259324	0.0233823	0.0231349	0.0421086	0.0311928	0.0589887	0.0419316	0.0332943	0.0416147	0.0545972	0.027705	0.0333525	0.0460059	0.0037192	0.0430037	0.0350956	0.0501922	0.0386497
1228	Tazarotenic acid	NEG	HMDB0060619			Organoheterocyclic compounds	C19H17NO2S	0.447029	0.375045	0.361885	4.21979	5.40771	0.55497	1.22051	0.543864	0.27884	0.310435	0.367411	1.63208	0.176009	0.0899348	0.749397	1.62997	2.25582	1.55723
1229	Delphinidin-3,5-diglucoside cation	NEG		47851-70-7		Phenylpropanoids and polyketides	C27H31O17	0.0272858	0.20185	0.110995	0.0623399	0.179189	0.265666	0.267918	0.834151	0.721242	0.790192	0.385958	0.114365	0.124325	0.0373462	0.162033	0.104189	0.19912	0.0928769
1230	5,6-Dimethyl-2-thiouracil	NEG		28456-54-4		Organoheterocyclic compounds	C6H8N2OS	1.46119	0.879214	1.16546	0.8997	0.633629	0.126562	0.995714	2.79928	1.41428	1.21336	1.98436	2.45652	0.0208982	0.28282	0.58463	0.254988	1.59336	1.22585
1231	5-Carboxymellein	NEG		69135-42-8		Shikimates and Phenylpropanoids	C11H10O5	0.796579	0.487869	0.67286	0.428552	0.306167	0.576396	0.485544	2.2283	0.730325	0.596509	2.22782	1.10695	0.0730309	0.155391	0.45636	0.211971	0.988458	0.562697
1232	Piperolein_B	POS						0.0459461	2.70245e-05	0.0266596	2.69389e-05	0.0014252	0.00394395	0.156881	0.0158576	0.0109024	2.60398e-05	0.0168967	0.0488691	0.10353	0.0765382	0.139313	0.0999662	0.0499419	0.0798608
1233	6-Dehydropetasol	POS		73817-21-7		Terpenoids	C15H20O2	0.00337436	0.00132712	0.00183886	0.0439709	0.0038818	0.00480516	0.00100734	0.000552968	0.00527646	2.60398e-05	0.00087918	0.000556683	2.67889e-05	0.00230507	2.69945e-05	0.818363	0.187377	1.03241
1234	Abacavir	POS	HMDB0015182	136470-78-5	C07624	Nucleosides, nucleotides, and analogues	C14H18N6O	0.263805	0.0497811	0.221178	0.394795	0.0861175	0.850997	2.69006e-05	0.0881371	0.00152624	0.00632658	0.115335	0.000953817	0.217906	0.0722826	0.0760329	0.168583	0.181994	0.486153
1235	(5E)-6-Hydroxy-5-(1H-indol-3-ylmethylene)-2-sulfanyl-4(5H)-pyrimidinone	POS		53215-61-5		Organoheterocyclic compounds	C13H9N3O2S	0.283109	0.469478	0.386956	0.172568	0.161448	0.151015	0.28559	0.142809	0.315434	0.280034	0.363711	0.31516	0.0810759	0.12334	0.194876	0.114437	0.302519	0.244075
1236	3-(3,4-Dimethoxyphenyl)-7-hydroxy-4-phenylcoumarin	NEG		720674-20-4		Phenylpropanoids and polyketides	C23H18O5	0.0789771	0.192824	0.139915	1.23308	2.62749	0.464892	0.16537	0.0207355	0.0866954	0.0556854	0.0107508	5.68276e-05	0.0125328	0.0639148	0.0716826	0.580646	0.117327	0.217247
1237	Brassica_oleracea_Alkaloid	POS						0.0648957	0.110973	0.0976573	0.0315474	0.0312086	0.0243935	0.0795793	0.183784	0.111835	0.195974	0.0827256	0.0904405	0.00594997	0.00931493	0.0221671	0.027055	0.0967648	0.0692076
1238	Methyl_4,6-di-O-galloyl-beta-D-glucopyranoside	POS						0.212834	0.396389	0.313834	0.151984	0.341294	0.0379476	0.0681718	0.0419793	0.0564463	0.107594	0.177012	0.152176	0.0580468	0.0754894	0.107991	0.183419	0.0690815	0.376659
1239	Glucocaffeic_acid	POS						0.115627	0.281491	0.146707	0.0604395	0.0516977	0.0627712	0.158424	0.223238	0.232217	0.195259	0.26566	0.224716	0.153651	0.202329	0.189089	0.0439812	0.0322955	0.0184476
1240	METHYL GALACTOSIDE	NEG						0.563646	0.319321	0.468365	0.537948	0.383297	0.537661	0.362259	0.314707	0.791564	0.773752	0.799261	0.48754	0.701734	0.67823	0.880205	0.408541	0.353839	0.32163
1241	2'-Hydroxy-4'-methoxychalcone	NEG		39273-61-5		Shikimates and Phenylpropanoids	C16H14O3	2.01901	1.71415	1.81642	4.76867	2.45792	2.61493	0.38341	0.906213	0.632783	0.687318	3.62699	1.75152	2.14914	1.38437	1.15311	2.36568	3.6962	4.93825
1242	2-Hydroxy-6-methyl-4-(trifluoromethyl)nicotinonitrile	NEG		654-49-9		Organoheterocyclic compounds	C8H5F3N2O	0.841755	1.19536	1.07353	1.77023	1.66425	0.557336	0.921784	1.05285	1.05207	1.03635	1.02657	0.9152	0.658395	0.958163	1.35829	1.2341	1.06814	2.42418
1243	Schleicherastatin_3	POS						2.62221e-05	0.0110665	0.0206491	0.0129795	2.87016e-05	0.00546083	0.125002	0.0157216	2.88752e-05	0.106371	0.132502	0.0333649	0.0192973	0.0239019	0.0574835	0.0705465	0.0591229	0.00608882
1244	Tsugaric_acid_B	POS						0.0229768	0.0114299	0.0187285	0.0154446	0.0346259	0.0230281	0.0461826	0.00961143	0.0464539	0.0136582	0.0205532	0.0253163	0.00875173	0.0292989	0.130384	0.0390179	0.0331278	0.0414594
1245	Polyporusterone_A	POS						0.00659624	0.00588322	0.00446578	0.00721394	0.00179952	0.0099645	0.00302295	0.00901922	2.88752e-05	0.00520192	0.00444521	0.00415802	0.0127071	0.00608635	0.0130441	0.00416965	0.00602159	0.00711793
1246	LysoPC(22:0)	POS	HMDB0010398		C04230	Lipids and lipid-like molecules	C30H62NO7P	0.116586	0.116838	0.0921588	0.061738	0.0900084	0.145671	0.0263611	0.0466168	0.0778597	0.0744675	0.182138	0.0360901	0.16241	0.111725	0.123737	0.118408	0.0938593	0.0664968
1247	22-Acetylpriverogenin_B	POS						0.0428356	0.0608188	0.048924	0.0135904	0.0291763	0.0185124	0.0970364	0.0550677	0.0737716	0.0696563	0.0426474	0.08858	0.00597522	0.0190624	0.0579046	0.0265953	0.0228971	0.00932965
1248	Ganoderic_acid_Mi	POS						0.0968613	0.0980671	0.0878076	0.259734	0.258495	0.0806092	0.16427	0.114916	0.149819	0.194966	0.0476765	0.182915	0.0478959	0.0515068	0.321143	0.177174	0.1047	0.060562
1249	Card-20(22)-enolide, 3-[(6-deoxy-4-O-.beta.-D-glucopyranosyl-.alpha.-L-mannopyranosyl)oxy]-14,16-dihydroxy-19-oxo-, (3.beta.,5.beta.,16.beta.)-	NEG		103553-95-3		Lipids and lipid-like molecules	C35H52O15	4.32509	2.92459	2.09089	1.02283	1.7934	2.0296	3.85393	4.6037	6.55021	5.67927	2.04441	3.1895	2.62265	3.54041	3.09328	4.768	3.20265	0.999917
1250	Citbismine_A	POS						0.0581131	0.0130846	0.0455985	2.69389e-05	0.0158345	0.0193919	0.205352	0.0873428	0.471645	0.161975	0.0590937	0.0248202	0.0289731	0.0187066	0.0682956	0.0109301	2.73047e-05	0.00539087
1251	N-(.alpha.-Linolenoyl)tyrosine	NEG		259143-19-6		Organic acids and derivatives	C27H39NO4	0.056258	4.71748e-05	0.0220203	0.0107165	6.4791e-05	0.0335943	0.0066231	0.00389951	0.00644835	0.00464748	0.0352052	5.68276e-05	0.160318	0.00953251	0.035249	0.0316614	0.100772	0.0137292
1252	15-Cyclohexylpentanorprostaglandin F2.alpha.	NEG		58611-97-5		Lipids and lipid-like molecules	C21H34O5	0.181006	0.042836	0.0622832	0.203384	0.197877	0.116144	0.245143	0.0626123	0.286563	0.183468	0.13852	0.167637	0.117219	0.423126	0.259482	0.170925	0.123743	0.160891
1253	2,8-Dimethyl-2-(.beta.-carboxyethyl)-6-hydroxychroman	NEG		1221504-67-1		Organoheterocyclic compounds	C14H18O4	0.49754	0.438969	0.413368	1.00213	0.248497	0.484903	1.32847	1.02582	1.95961	1.69534	1.53478	2.10305	1.60915	1.6758	1.88515	1.7505	1.51448	0.724701
1254	Ebastine	POS	HMDB0060159	90729-43-4		Benzenoids	C32H39NO2	0.0422328	0.0350576	0.0434777	0.078548	0.144151	0.0794335	0.0331356	0.0391608	0.00912556	0.0177221	0.0304749	0.0276611	0.0035472	0.00590252	0.0281476	0.0935446	0.0884167	0.0919863
1255	Cascarillin	POS	HMDB0036836	10118-56-6	C09071	Lipids and lipid-like molecules	C22H32O7	0.00652155	0.00267594	0.00700923	0.00532974	0.00250343	0.00955767	0.696597	0.168114	1.44497	0.305336	0.179519	0.860226	0.0397892	0.022105	0.0190299	0.110984	0.0372876	0.00773094
1256	Phosphonic acid, P-[(3R)-3-amino-4-[(3-hexylphenyl)amino]-4-oxobutyl]-	NEG		909725-61-7		Organic acids and derivatives	C16H27N2O4P	0.618264	0.436628	0.377091	0.977364	0.267897	0.432343	0.137273	1.13559	0.53465	0.399289	2.12206	0.535927	1.66114	1.80272	0.162672	1.12442	0.823477	4.63258
1257	Marmesin_rutinoside	POS						0.0291737	0.00875087	0.0112559	0.00169246	0.00467038	0.013474	0.0151163	0.00575485	0.0157173	0.0164589	0.0132975	0.00361202	0.0232601	0.00901866	0.00640083	0.00422747	0.0022817	0.00258045
1258	Resibufogenin	POS				Terpenoids	C24H32O4	0.00591379	0.00780977	0.00703092	0.00264405	0.00876479	0.00946076	0.00609364	0.171954	0.0357727	0.00480944	0.00428097	0.0165566	0.01531	0.00759194	0.00432942	0.00829048	0.0105812	0.00339282
1259	4-(2-Ethyl-2-methyltetrahydro-2H-pyran-4-yl)-1,3-thiazol-2-amine	POS		88572-17-2		Organoheterocyclic compounds	C11H18N2OS	0.0973924	0.0757439	0.108311	0.172798	0.194782	0.0954062	0.0997661	0.0883721	0.110097	0.0605854	0.107814	0.0590529	0.0969801	0.0934116	0.0894199	0.0920521	0.0904465	0.10076
1260	1H-Benzimidazole-7-carboxamide, 2-[(2R)-2-methyl-2-pyrrolidinyl]-	NEG		912444-00-9		Organoheterocyclic compounds	C13H16N4O	0.676219	0.349947	0.53363	0.625987	0.523168	0.292396	0.283997	0.969438	0.419718	0.229621	0.433674	0.509851	0.552943	0.316799	0.223358	0.250579	0.338888	0.588924
1261	Austalide_I	POS						0.0486663	0.0166271	0.0402882	0.0460419	0.107973	0.0251737	0.0430547	0.0701724	0.117638	0.169147	0.17017	0.26051	0.115691	0.0624658	0.649629	0.0473053	0.0327144	0.0457333
1262	Doxorubicinol	POS	HMDB0041884	54193-28-1		Phenylpropanoids and polyketides	C27H31NO11	0.0252976	0.0273937	0.0320186	0.0197936	0.0132136	0.0200642	0.0243719	0.0137746	0.035091	0.0184035	0.0219966	0.0181844	0.0208134	0.0219814	0.0186495	0.0161722	0.0274937	0.0144577
1263	(5alpha,8beta,9beta)-5,9-Epoxy-3,6-megastigmadien-8-ol	POS	HMDB0034672	69927-26-0		Organoheterocyclic compounds	C13H20O2	1.2027	1.67335	1.9996	3.01134	3.0048	1.54866	3.46793	1.19903	2.83746	1.53585	1.65572	1.63014	0.908035	0.810024	0.996325	4.14495	4.01275	3.57427
1264	(3E)-4-(1-Hydroxy-2,6,6-trimethyl-4-oxocyclohex-2-en-1-yl)but-3-en-2-yl 2-O-hexopyranosylhexopyranoside	NEG				Lipids and lipid-like molecules	C25H40O13	0.768406	1.64066	1.2591	4.7102	6.88523	2.29516	3.18973	1.29686	3.9549	1.98235	2.08148	1.26197	1.30103	0.87762	1.55951	6.46058	5.16086	5.60752
1265	Sinapic_acid	NEG						0.568995	0.104479	0.348572	0.160776	0.121745	0.0351512	0.728323	0.339932	1.14167	0.146055	0.0327186	0.0496907	0.0252369	0.0425567	0.297808	0.0228134	0.149014	0.138576
1266	4-(2-Chlorophenyl)-3,4-dihydro[1,3,5]triazino[1,2-a]benzimidazol-2-amine	POS		78650-07-4		Organoheterocyclic compounds	C15H12ClN5	0.125885	0.142094	0.135303	0.010587	0.0556599	0.090151	0.0170361	0.102533	0.0304733	0.0291612	0.251879	0.0552226	0.0897579	0.0222466	0.250896	0.00550188	0.027831	0.0130868
1267	8-Chloro-3-methyl-2,3,6,9-tetrahydro-1H-purine-2,6-dione	POS		77350-93-7		Organoheterocyclic compounds	C6H5ClN4O2	0.0362932	0.0266658	0.0519893	0.102116	0.122245	0.0408646	0.0303712	0.212467	0.0605609	0.0276098	0.0378787	0.0261733	0.0211339	0.0274674	0.0268387	0.0780861	0.0444214	0.121564
1268	4'-Acetoxy-7-hydroxy-6-methoxyisoflavone	NEG		931589-65-0		Phenylpropanoids and polyketides	C18H14O6	0.106329	0.10492	0.00925317	0.521637	0.193971	0.0717556	0.222569	0.344507	0.141265	0.395509	0.269593	0.292669	0.44065	0.395477	0.464304	0.337584	0.32894	0.353643
1269	L-Erythrulose	NEG	HMDB0006293	533-50-6	C02045	Organic oxygen compounds	C4H8O4	0.596754	0.696566	0.589798	0.609703	1.19992	0.41731	1.25215	0.82106	1.67537	1.54922	1.2894	1.2473	1.04615	1.07233	1.06795	0.642752	0.582699	0.612182
1270	PC(35:5)	POS				Lipids and lipid-like molecules	C43H76NO8P	0.023499	0.0178835	0.0238185	0.0152616	0.0250873	0.012473	0.0165466	0.03669	0.0193066	0.00923942	0.0304174	0.0212501	0.0069876	0.024081	0.0079868	0.00855017	0.00707477	0.0249007
1271	PA(22:4(7Z,10Z,13Z,16Z)/22:6(4Z,7Z,10Z,13Z,16Z,19Z))	POS	HMDB0115346			Lipids and lipid-like molecules	C47H73O8P	0.196025	0.223234	0.275078	0.0292115	0.0651972	0.0996623	0.304961	0.221497	0.221107	0.19857	0.231351	0.235392	0.111231	0.117149	0.2017	0.248833	0.263827	0.0640225
1272	Cohibin_D	POS						0.1354	0.138929	0.300074	0.103103	0.105559	0.118751	0.50604	0.245794	0.368933	0.505154	0.131773	0.256117	0.156294	0.0493731	0.394073	0.505154	0.238903	0.127259
1273	PA(18:4(6Z,9Z,12Z,15Z)/20:1(11Z))	POS	HMDB0115040			Lipids and lipid-like molecules	C41H71O8P	0.0233082	0.0811666	0.0701977	0.0705674	0.0578591	0.0250158	0.129293	0.104735	0.165297	0.0786521	0.13233	0.0795867	0.049381	0.132138	0.341485	0.0805516	0.072954	0.0457134
1274	(ent-2b,4S,9a)-2,4,9-Trihydroxy-10(14)-oplopen-3-one_2-(2-methylbutanoate)_9-(3-methyl-2E-pentenoate)	POS						0.0143248	0.00428804	0.0101741	0.00660824	0.00287403	0.00628693	0.0042325	0.00249559	0.00739634	0.00705031	0.016675	0.00302745	0.0100517	0.0171909	0.00757236	0.0177791	0.00301372	0.00424882
1275	PC(22:1(11Z)/0:0)	POS						0.479212	0.478596	0.430737	0.313623	0.463624	0.335852	0.186235	0.390896	0.294376	0.348372	0.784693	0.297207	0.343348	0.458436	0.391943	0.580195	0.355141	0.413668
1276	LysoPC(20:2(11Z,14Z))	POS	HMDB0010392		C04230	Lipids and lipid-like molecules	C28H54NO7P	1.13889	1.5399	1.29476	0.597459	0.542169	0.884523	0.627798	1.60268	0.968549	0.906669	1.92682	0.927328	0.613976	1.38417	0.542375	1.06738	1.1424	1.08841
1277	1,4a-Dimethyl-4,4a,5,6,7,8-hexahydro-2(3H)-naphthalenone	POS		878-55-7		Organic oxygen compounds	C12H18O	0.159876	0.078921	0.132258	0.0857428	0.052368	0.052443	0.0390202	0.0604343	0.0390082	0.0357392	0.186736	0.0266691	0.199447	0.20949	0.124181	0.103579	0.0932301	0.127515
1278	Deacetylnomilinic_acid	POS						0.498948	0.191415	0.391682	0.816434	0.134641	0.696874	0.0389773	0.541848	0.00377783	0.0102762	0.387907	0.210795	0.128135	0.0703623	0.0897872	0.191165	0.364555	0.384777
1279	Testosterone propionate	POS	HMDB0015489	57-85-2	C08158	Lipids and lipid-like molecules	C22H32O3	0.149833	0.0728909	0.143339	0.130815	0.154658	0.215534	0.0194267	0.0429281	0.0233331	0.0287709	0.266835	0.0464459	0.526403	0.271341	0.134554	0.319841	0.386032	0.527842
1280	2-(2-Acetoxy-12-hydroxytridecyl)-4,6-dihydroxybenzoic acid	NEG		133361-20-3		Shikimates and Phenylpropanoids	C22H34O7	0.353579	0.387805	0.368238	0.22726	0.284945	0.198579	0.256955	0.418259	0.286563	0.185126	0.300475	0.0732281	0.315615	0.400072	0.356453	0.219474	0.239484	0.170263
1281	Propanoic acid, 2-[[1-[3-[4-([1,1'-biphenyl]-4-ylcarbonyl)-2-propylphenoxy] propyl]-1,2,3,4-tetrahydro-5-quinolinyl]oxy]-2-methyl-	POS		1143573-33-4		Benzenoids	C38H41NO5	0.00276624	0.00288162	0.00424522	0.00847979	0.00599799	0.00365053	0.0117804	0.0119179	0.00603277	0.00492881	0.0248305	0.0365313	0.00616386	0.00387758	0.00850592	0.00530034	0.00944293	0.00524239
1282	Pteroside_B	POS						0.153915	0.101176	0.167734	0.112118	0.111658	0.149295	0.0144088	0.0292204	0.0210824	0.023298	0.101633	0.12446	0.231522	0.114651	0.0613227	0.122689	0.0587444	0.0856561
1283	Theogallin	POS	HMDB0039287	53584-43-3		Organic oxygen compounds	C14H16O10	0.0232272	0.0261252	0.0263334	0.013145	0.0106414	0.0271348	0.0134018	2.83265e-05	0.0338262	0.0128538	0.0300056	0.0168387	0.0491091	0.0181536	0.0352651	0.0366316	0.0177162	0.0185335
1284	Neohancoside D	NEG		139726-40-2		Shikimates and Phenylpropanoids	C23H32O15	0.184072	0.150935	0.163327	0.0597791	0.0625008	0.131764	0.805645	0.198524	0.52703	0.118739	0.195083	0.347115	0.5387	0.454153	0.431049	0.089442	0.113153	0.0787661
1285	Rutarensin	POS		119179-04-3		Shikimates and Phenylpropanoids	C31H30O16	0.0296727	0.064089	0.0415253	0.261914	0.163897	0.154043	0.0299758	0.0269438	0.108031	0.013622	0.0194949	0.00721465	0.002499	0.00867613	0.00704268	0.354523	0.108932	0.272452
1286	5-Chloro-2-(4-propionyl-1-piperazinyl)aniline	POS		714205-78-4		Organoheterocyclic compounds	C13H18ClN3O	0.0387427	0.0457976	0.0521783	0.0235368	0.0329188	0.0398753	0.111283	0.0189	0.147887	0.161849	0.0594581	0.0315256	0.213355	0.246743	0.161765	0.129284	0.0152165	0.011798
1287	DL-Isocitric acid lactone	NEG	HMDB0341313			Organic acids and derivatives	C6H6O6	2.18732	3.84771	2.72707	5.30309	4.97925	1.9892	1.73198	2.4567	1.91721	2.56037	2.85072	3.70052	0.943866	0.892098	1.69676	2.6247	3.18408	4.07287
1288	1,6-ANHYDRO-B-GLUCOSE	NEG						2.85045	2.47511	2.41293	4.25857	3.77173	2.62591	3.42944	3.51554	4.94083	4.54722	6.6864	4.06472	3.38554	3.01044	3.43281	6.73403	2.47194	2.68745
1289	6-(4-Morpholinyl)-1H-purine	NEG		2846-96-0		Organoheterocyclic compounds	C9H11N5O	0.499044	0.13459	0.344433	0.165787	0.00137369	0.258874	1.18906	0.516039	1.40031	1.05041	1.11535	1.42529	0.457979	0.584794	0.524615	0.159053	0.00535916	0.175214
1290	O-Desmethylmetoclopramide	NEG		38339-95-6		Benzenoids	C13H20ClN3O2	0.0190754	0.159066	0.23255	0.426535	0.0792356	0.196465	0.144405	0.21469	0.196554	0.135011	0.279232	0.258016	0.234886	0.257511	0.286671	0.232707	0.232426	0.228634
1291	Eugenitin	POS	HMDB0029467	480-12-6		Organoheterocyclic compounds	C12H12O4	0.019283	0.0335637	0.0232523	0.0425787	0.0318963	0.0119886	0.0215044	0.0309923	0.0227814	0.0229211	0.0245072	0.0192823	0.0171811	0.0212598	0.033208	0.0358542	0.0217463	0.059668
1292	(1(10)E,4E,6a,9b)-9-(2-Methylpropanoyloxy)-1(10),4,11(13)-germacratrien-12,6-olide	POS	HMDB0031373			Lipids and lipid-like molecules	C19H26O4	0.0380447	0.063652	0.0575105	0.0573739	0.0572871	0.0408411	0.0382691	0.0576811	0.0475584	0.0507558	0.0499037	0.0384472	0.0406116	0.0537511	0.0543284	0.0640158	0.0583304	0.0651958
1293	DG(18:4(6Z,9Z,12Z,15Z)/20:2(11Z,14Z)/0:0)	POS	HMDB0007341			Lipids and lipid-like molecules	C41H68O5	0.00838204	0.0144307	0.0126266	0.00325555	0.0083756	0.00952019	0.0334631	0.0235828	0.0265542	0.0139493	0.015593	0.0217087	0.011612	0.014521	0.0174655	0.0361423	0.017479	0.00690768
1294	PC(20:0/20:3(8Z,11Z,14Z))	POS	HMDB0008278			Lipids and lipid-like molecules	C48H90NO8P	1.2769	1.06839	2.04382	0.353336	1.01828	0.307334	1.10746	1.61145	0.801654	2.49231	2.23723	1.53446	1.34681	0.821739	2.78934	1.71588	0.208915	0.274393
1295	3'-N-Acetyl-4'-O-(9-octadecenoyl)fusarochromanone	POS	HMDB0038567	136844-71-8		Organoheterocyclic compounds	C35H54N2O6	0.6013	0.918854	0.771354	0.484268	0.481315	0.71081	0.333641	2.94014	0.547031	0.663523	0.825064	0.627841	0.500898	0.624578	1.1305	0.994419	2.61174	1.00683
1296	Canthaxanthin (Euglenanone)	POS						1.44173	1.33481	1.24542	0.929413	1.32977	1.17466	0.676373	1.11821	0.989186	1.05259	2.0885	0.849984	0.976692	1.46379	1.02448	1.6342	1.02844	1.2778
1297	Isomytiloxanthin	POS	HMDB0036918	50906-60-0		Lipids and lipid-like molecules	C40H54O4	0.339736	0.319618	0.3105	0.799056	0.364776	0.41595	0.168467	0.344177	0.243578	0.276074	0.285914	0.281147	0.365809	0.208149	0.243169	0.474661	0.396992	0.371918
1298	N5-(1-Imino-3-butenyl)-L-ornithine	NEG		208117-55-9		Organic acids and derivatives	C9H17N3O2	0.0572396	0.0319186	0.0503086	0.205639	0.047313	0.0259923	0.0713028	0.058394	0.0546264	0.0444429	0.100578	0.0673673	0.0925764	0.101379	0.097461	0.0908359	0.107617	0.0855876
1299	Linalyl_phenylacetate	POS						0.626368	0.518675	0.613753	1.62277	0.907072	0.810228	0.157069	0.286885	0.15814	0.22442	0.901973	0.325266	1.83247	1.1254	1.00411	1.27518	1.36353	1.98019
1300	Bufotenine_O-glucoside	POS						0.370046	0.170748	0.338858	0.0682542	0.0648031	0.0550695	0.0723511	0.175997	0.0681763	0.0356492	0.464576	0.0281798	0.234081	0.24824	0.139924	0.0542456	0.0515439	0.0682199
1301	3-(Hepta-1,3-dienyl)hexanedioic acid	NEG		2066701-16-2		Lipids and lipid-like molecules	C13H20O4	2.06852	1.34515	1.31515	2.36552	3.053	1.25417	0.858005	0.302007	0.754229	0.701892	5.34832	3.99311	2.45444	2.51368	3.45275	2.41796	1.97403	4.04779
1302	1-O-((2E,4E)-5-((1R,3S,5S,8S)-3,8-Dihydroxy-1,5-dimethyl-6-oxabicyclo[3.2.1]octan-8-yl)-3-methylpenta-2,4-dienoyl)-.beta.-D-glucopyranose	NEG				Lipids and lipid-like molecules	C21H32O10	0.194801	0.296332	0.26358	0.0730262	0.28179	0.153046	0.142227	0.117691	0.377929	0.219916	0.277377	0.0264827	0.0202005	0.168125	0.427207	0.029436	0.098061	0.289607
1303	3-Ethenyl-4-hydroxy-2,5-dimethylhex-5-en-2-yl_acetate	POS						0.0367998	0.0215244	0.0400419	0.237239	0.113663	0.0495872	0.161398	0.0207524	0.079823	0.101355	0.320836	0.198282	0.148288	0.229776	0.411294	0.266665	0.14028	0.324049
1304	2''-O-Acetylisoorientin	POS	HMDB0038816	131508-00-4		Phenylpropanoids and polyketides	C23H22O12	0.00523549	0.00138973	0.000998658	0.26219	0.453875	0.00533164	2.69006e-05	2.83265e-05	2.88752e-05	0.000349245	0.000937414	0.00373583	2.67889e-05	2.73399e-05	0.0071426	0.112799	0.125003	0.202723
1305	Kelampayoside A	NEG	HMDB0038714	87562-76-3		Organic oxygen compounds	C20H30O13	0.26382	0.582715	0.518431	0.365661	0.804753	0.361021	1.44257	0.179816	1.35745	0.746518	0.778877	0.904227	0.599567	0.538671	0.485393	0.0905365	0.0483395	0.0692445
1306	2-Chloro-1-(5-chloro-2-methyl-1H-indol-3-yl)ethanone	NEG		620603-92-1		Organoheterocyclic compounds	C11H9Cl2NO	0.121237	0.627258	0.408366	4.19473	3.64978	1.34882	0.795237	1.59824	0.544852	0.0753535	1.08925	0.425572	1.12965	0.0795946	0.813048	4.30912e-05	5.139e-05	5.27252e-05
1307	Malvidin_3-glucoside-pyruvate	POS						0.0166871	0.0169932	0.0217378	0.0151124	0.08575	0.0610495	0.0311349	0.0263177	0.00766945	0.0135788	0.0315159	0.0409228	0.010168	0.00304225	0.0221639	0.0110814	2.73047e-05	0.0105515
1308	Epipinoresinol-4,4'-di-O-.beta.-D-glucopyranoside	NEG		1426550-88-0		Lignans, neolignans and related compounds	C32H42O16	1.29955	4.51341	3.02581	0.980594	0.915462	0.55792	10.8251	6.08528	8.42531	4.19867	3.50517	2.49003	4.85825	2.26692	3.56424	2.33183	2.70908	6.31228
1309	(2S,2'S)-Pyrosaccharopine	POS	HMDB0038676	38495-84-0		Organic acids and derivatives	C11H18N2O5	0.0652722	0.00738811	0.0478123	2.69389e-05	2.87016e-05	0.00551932	0.0159397	0.263633	0.0917513	0.0341778	0.0909262	0.0164026	0.452955	0.241042	0.264987	0.00469056	0.00320721	0.00498169
1310	trans-Zeatin	POS	HMDB0012204	1637-39-4	C00371	Alkaloids	C10H13N5O	0.176515	0.0396471	0.0988635	0.310292	0.171525	0.136632	0.0361083	0.0762476	0.0835254	0.0287645	0.0379845	0.0500307	0.143059	0.0976215	0.0514975	0.331394	0.219367	0.231531
1311	Allyl_isothiocyanate	POS						0.0635412	0.16555	0.1796	0.186515	0.185098	0.0754364	0.0516301	0.100901	0.0893626	0.0648796	0.0660169	0.0546714	0.0516347	0.0615317	0.0576512	0.139782	0.136748	0.437905
1312	1-Isothiocyanato-6-(methylsulfinyl)-hexane	POS						0.099691	0.0827292	0.0945264	0.101224	0.0405651	0.0584628	0.0752554	0.0534536	0.0876955	0.124261	0.0647612	0.0562969	0.157347	0.144517	0.130925	0.165071	0.0803073	0.153722
1313	Naringenin-7-O-glucoside	POS		529-55-5		Phenylpropanoids and polyketides	C21H22O10	0.0424857	0.0440689	0.0538433	0.0737021	0.10071	0.0283002	0.095909	0.0669738	0.148005	0.0840254	0.0396617	0.0745995	0.0488723	0.082749	0.0482576	0.0453131	0.0408829	0.0670689
1314	5-(2,3-Dichlorophenyl)-2-furoic acid	POS		55462-54-9		Organoheterocyclic compounds	C11H6Cl2O3	0.0362496	0.0305881	0.0372906	0.0119867	0.027221	0.0104223	0.0847021	0.0540545	0.106148	0.0865042	0.0535214	0.0931085	0.0473714	0.0430657	0.0370012	0.0340093	0.0108021	0.0176796
1315	PC(20:1(11Z)/20:4(5Z,8Z,11Z,14Z))	POS	HMDB0008312		C00157	Lipids and lipid-like molecules	C48H86NO8P	0.367016	0.435453	0.313578	0.0844775	0.0634786	0.189374	0.605177	0.400661	0.860498	0.371557	0.386846	0.506809	0.213545	0.273262	0.260428	0.198091	0.22057	0.101554
1316	PC(24:0/14:0)	POS	HMDB0008755			Lipids and lipid-like molecules	C46H92NO8P	0.236779	0.0180856	0.67677	0.191611	0.284442	0.73225	0.373459	0.099002	0.849242	0.529912	2.85883e-05	0.289612	0.563754	0.317923	0.0915546	0.229468	0.373807	0.296882
1317	3-Cyclohexyl-3-oxopropanoic acid ethyl ester	POS		15971-92-3		Organic acids and derivatives	C11H18O3	0.0237206	0.0417742	0.0625881	0.0145615	0.0233963	0.039327	0.0157808	0.0183254	0.014016	0.0180066	0.0573253	0.0245075	0.0822253	0.0842686	0.114744	0.0962486	0.0934955	0.115851
1318	PC(20:1(11Z)/0:0)	POS						2.63821	2.72148	2.36921	1.83413	2.24818	2.19404	1.12119	2.30196	1.60624	2.06423	4.21944	1.62368	2.01704	3.26687	2.08451	3.25181	2.06752	2.67688
1319	8,9-Dihydroxy-5Z,11Z,14Z-eicosatrienoic acid	POS		192461-96-4		Lipids and lipid-like molecules	C20H34O4	2.97557	1.88825	1.92803	3.21854	1.71263	2.25685	0.347561	3.1298	0.346977	0.79315	4.10606	1.93064	4.73978	2.96223	3.81634	5.21333	5.24777	7.6229
1320	11,12-DiHETE	POS						1.66638	1.47145	1.48098	0.837978	1.76437	1.68364	0.428063	0.484012	0.453082	1.15946	1.80174	0.563932	3.28745	2.19747	2.69377	4.04891	1.43683	3.15124
1321	Fenpropimorph	POS	HMDB0037270	76492-90-5		Benzenoids	C20H33NO	0.0689518	0.101875	0.102174	0.268859	2.87016e-05	0.178585	2.69006e-05	0.102844	0.0332737	2.60398e-05	2.85883e-05	0.00784018	2.67889e-05	2.73399e-05	2.69945e-05	0.0697323	0.180095	0.0521299
1322	9,11-Dihydroxy-7-drimen-6-one	POS		127681-58-7		Terpenoids	C15H24O3	0.0447733	0.0144421	0.0564653	0.188948	0.101879	0.0624665	0.0121044	0.0253031	0.00991968	0.0149614	0.0842033	0.014583	0.177738	0.121623	0.132088	0.208585	0.144216	0.340449
1323	Prostaglandin F2.alpha. 1,15-lactone	POS		55314-49-3		Lipids and lipid-like molecules	C20H32O4	2.0019	2.55163	2.25227	1.66796	2.37131	1.64884	0.567997	0.583165	0.995637	1.40728	2.86614	1.38691	3.89143	3.05603	2.56258	4.60678	4.00523	5.56768
1324	4,6-Dihydroxy-3-(1-hydroxyethyl)-5-methoxy-3H-2-benzofuran-1-one	NEG		1083201-10-8		Benzenoids	C11H12O6	0.382783	0.264781	0.282921	0.4975	0.368723	0.303088	0.235111	0.318336	0.360852	0.253438	0.229078	0.322844	0.195834	0.298211	0.26429	0.202302	0.191585	0.234351
1325	O-Geranylvanillin	POS	HMDB0040864	151455-08-2		Lipids and lipid-like molecules	C18H24O3	0.482887	0.266309	0.456372	2.21828	2.15034	0.530155	0.0834629	0.194994	0.0937251	0.154839	1.18633	0.264843	1.45152	1.25102	0.94652	2.1984	1.48045	3.49474
1326	cis-3-Hexenyl tiglate	POS	HMDB0038279	67883-79-8		Lipids and lipid-like molecules	C11H18O2	0.0111346	0.0103181	0.0120521	0.00830079	0.0119593	0.0152986	0.00736137	0.0102235	0.00776439	0.00798212	0.0169818	0.0110985	0.0326826	0.0135631	0.0149469	0.0109311	0.0230672	0.0242867
1327	Methyl_4-tert-butylphenylacetate	POS						0.0829426	0.0894047	0.10626	0.107888	0.112022	0.092075	0.0499353	0.0489716	0.0521763	0.0440682	0.111614	0.0401524	0.115114	0.111463	0.131906	0.275595	0.112986	0.12849
1328	10-formyldihydrofolate	POS	HMDB0006485		C03204	Organoheterocyclic compounds	C20H21N7O7	0.0159402	0.0764268	0.0594163	0.113141	0.163136	0.0674161	0.098344	0.134298	0.0939239	0.031103	0.0406136	0.0653051	0.0186401	0.0436962	0.0447568	0.136876	0.15016	0.139494
1329	protopine	POS	HMDB0003920	130-86-9	C05189	Alkaloids and derivatives	C20H19NO5	0.0353619	0.0346258	0.109756	0.0197795	0.0140492	0.00776067	0.0263849	0.115824	0.177422	0.12703	0.0163597	0.0640031	0.00311164	0.0187147	0.0281259	0.0166691	0.0245596	0.00561596
1330	1,8,9-Anthracenetriol	NEG						0.0104751	0.00355302	0.00387151	1.30736	1.68826	0.122804	0.0845941	0.0648568	0.619615	0.359445	0.0205596	0.234505	0.00359053	4.57175e-05	4.81472e-05	0.206677	0.848301	0.473476
1331	Isorhamnetin_3-rutinoside-4'-rhamnoside	POS						0.00618944	0.00539841	0.00913141	0.00408921	0.00849677	0.00667226	0.00405542	0.00767178	0.0041152	0.00472437	0.00382972	0.0038074	0.00831936	0.00159498	0.0113929	0.0018113	0.003571	0.00337273
1332	N6-Carbamoyl-L-threonyladenosine	POS	HMDB0041623	89019-62-5		Nucleosides, nucleotides, and analogues	C15H21N7O7	0.0780481	0.0317565	0.0424276	0.159241	0.118477	0.0790777	0.0814037	0.0477578	0.0687229	0.0454717	0.0676986	0.0586426	0.0359662	0.0388449	0.0385256	0.0740137	0.0474127	0.0480793
1333	Acenocoumarol	POS	HMDB0015487	152-72-7		Phenylpropanoids and polyketides	C19H15NO6	0.0160756	0.00826641	0.0103195	0.0119754	0.00264213	0.00273456	0.019331	0.0168812	0.0141763	0.0153698	0.0145487	0.0138596	0.0017433	0.00190104	0.00283574	0.00355866	0.016368	0.00920196
1334	3,5-Dihydroxyphenyl_1-O-(6-O-galloyl-beta-D-glucopyranoside)	POS						0.0149211	0.0151817	0.0100788	0.0180872	0.0580957	0.0616341	0.0577726	0.0159281	0.0602234	0.00741359	0.00996611	0.0168454	0.0169038	0.0164779	0.0100643	0.0126714	0.0048227	0.0115257
1335	Propyzamide	POS						0.0295033	0.108226	0.0673685	0.0808858	0.129631	0.0286579	0.0325324	0.0363522	0.0295569	0.0342407	0.037167	0.0233232	0.00879248	0.0130084	0.0201527	0.0880569	0.0658745	0.143285
1336	(E)-1-[4-4-Methoxyphenyl]-2-(3,5-dichlorophenyl)ethene	POS		688348-37-0		Phenylpropanoids and polyketides	C15H12Cl2O	0.151314	0.196699	0.190659	0.144594	0.0795207	0.0994715	0.287176	0.268634	0.3378	0.263181	0.238757	0.182086	0.314262	0.348325	0.254451	0.166948	0.0941955	0.193693
1337	PA(20:2(11Z,14Z)/22:6(4Z,7Z,10Z,13Z,16Z,19Z))	POS	HMDB0115557			Lipids and lipid-like molecules	C45H73O8P	0.112829	0.0952792	0.116799	0.0351502	0.280189	0.0361241	0.15891	0.087604	0.13643	0.0751516	0.134218	0.128475	0.0341834	0.0724133	0.189976	0.0987307	0.107868	0.0551519
1338	15-Oxo-11Z,13E-eicosadienoic acid	POS		105835-44-7		Fatty acids	C20H34O3	1.28581	0.445411	0.638856	0.796719	1.11081	0.401852	0.608469	0.423081	0.364864	0.754505	2.03698	0.999538	3.65761	3.07495	3.1305	5.4431	1.96861	2.18225
1339	Tridecyl_phloretate	POS						0.705311	0.565286	0.637867	0.533934	0.559622	0.626586	0.247866	0.435604	0.253738	0.386069	1.04847	0.263721	1.38682	0.726735	0.842109	1.06271	0.671191	0.581625
1340	5-Hydroxy-10,10-dimethyl-6-methylenebicyclo[7.2.0]undecan-2-one	POS		96480-63-6		Terpenoids	C14H22O2	0.0121896	0.00549626	0.0109068	0.0334635	0.0126962	0.0153486	0.00405564	0.00644316	0.00992147	0.0108569	0.0298203	0.00471918	0.0135524	0.0178395	0.0265273	0.00723073	2.73047e-05	0.0144902
1341	PA(20:4(5Z,8Z,11Z,14Z)/0:0)	POS						0.0854616	0.105017	0.107765	0.221173	0.141363	0.0679197	0.0937541	0.0678659	0.0540986	0.0359422	0.207116	0.087658	0.0545931	0.262984	0.146963	0.0947676	0.126846	0.285768
1342	Guanidine, N-[6-(4-chlorophenoxy)hexyl]-N'-cyano-N''-4-pyridinyl-	NEG		200484-11-3		Benzenoids	C19H22ClN5O	0.0525604	0.086167	0.0536823	0.26851	0.0448622	0.0158608	0.101844	0.0817446	0.140272	0.0695924	0.125815	0.117262	0.0140398	0.0480448	0.0549734	0.0327264	0.154958	0.147362
1343	5,6-Dihydro-11-methoxyyangonin	POS	HMDB0038722			Phenylpropanoids and polyketides	C16H18O5	0.240027	0.240598	0.27352	1.21649	2.74709	0.245591	0.063809	0.0110665	0.167557	0.0738397	2.85883e-05	0.227639	2.67889e-05	0.0133837	0.845215	0.273152	0.117029	0.646795
1344	2-[(7a-Hydroxy-3-oxo-5-propan-2-yl-1,3a,4,5,6,7-hexahydro-2-benzofuran-4-yl)-hydroxymethyl]prop-2-enoic acid	NEG		2108381-64-0		Lipids and lipid-like molecules	C15H22O6	0.25409	0.165323	0.25865	0.338578	0.309214	0.169221	0.0580273	0.0912768	0.0478152	0.0591644	0.390736	0.284147	0.204666	0.189616	0.235829	0.14842	0.367688	0.355758
1345	4-(Dihydroxyboryl)benzoic acid	NEG		14047-29-1		Benzenoids	C7H7BO4	0.09051	0.083647	0.0758301	0.0563361	0.10608	0.107467	0.0638815	0.0925047	0.070051	0.0804268	0.0926402	0.0701769	0.0839852	0.0908599	0.0934709	0.0857717	0.0784367	0.083727
1346	(3E)-4-(2,4,6-Trimethyl-3-cyclohexen-1-yl)-3-buten-2-one	POS		67801-38-1		Organic oxygen compounds	C13H20O	1.53677	0.988852	1.58086	1.03374	0.99069	1.16533	1.37086	0.561329	2.05241	0.927867	1.18725	0.798572	0.909669	1.15486	1.49997	1.22467	1.10979	0.952624
1347	(2E)-6-Hydroxy-2,6-dimethylocta-2,7-dien-1-yl 6-O-.alpha.-L-arabinopyranosyl-.beta.-D-glucopyranoside	NEG		1085481-26-0		Lipids and lipid-like molecules	C21H36O11	0.177266	0.143947	0.162307	0.686176	1.38174	0.534698	0.132166	0.0434599	0.212113	0.112862	0.167385	0.0652382	0.104994	0.119061	0.130202	0.197925	0.117394	0.0523249
1348	Egonol_glucoside	POS						0.01722	0.0298441	0.027079	0.030101	0.0212779	0.0260132	0.206099	0.0397332	0.171265	0.050533	0.0351361	0.0898634	0.102676	0.109218	0.110176	0.0520977	0.0452224	0.035535
1349	1,2,4-Triazolo[3,4-f][1,6]naphthyridin-3(2H)-one, 8-[4-(1-aminocyclobutyl)phenyl]-9-phenyl-	NEG		1032349-93-1		Organoheterocyclic compounds	C25H21N5O	0.243764	0.0992646	0.15522	0.910917	0.0256076	0.360106	2.24017	4.18448	6.17524	2.62049	5.69949	2.73152	4.47768	2.34403	5.09574	3.7393	4.49494	3.0898
1350	3-O-p-Coumaroylquinic_acid	POS						0.0337568	0.0465604	0.0471925	0.0842056	0.127219	0.0984623	0.0741286	0.0515844	0.047749	0.0511534	0.0151696	0.0406602	0.024597	0.0242841	0.0276644	0.0707195	0.0770572	0.0750762
1351	1-[4-(Acetylamino)phenyl]-5-oxo-3-pyrrolidinecarboxylic acid	NEG		133749-16-3		Organoheterocyclic compounds	C13H14N2O4	0.100917	0.0876352	0.0953516	0.182016	0.261743	0.022795	0.642276	0.516724	0.302567	0.160115	0.154363	0.426395	0.0174753	0.0382496	0.03456	0.256888	0.849379	0.278471
1352	6-O-((2E)-2-Methylbut-2-enoyl)hexopyranosyl hexopyranoside	NEG				Lipids and lipid-like molecules	C17H28O12	0.0842963	0.026103	0.0517539	0.101157	0.0403895	0.0292039	0.0384939	0.00360124	0.0230567	0.101836	0.274281	0.0559316	0.0429136	0.0415858	0.0761315	0.035096	0.0130713	0.0176859
1353	Heraclenin	POS	HMDB0302533			Phenylpropanoids and polyketides	C16H14O5	0.0628691	0.044281	0.0718493	0.101539	0.148988	0.0248305	0.261853	0.191083	0.298596	0.376323	0.15904	0.0949768	0.575112	0.491717	0.500071	0.794878	0.211623	0.679712
1354	Methyl_thiophene-2-carboxylate	POS						0.0415484	0.153012	0.135162	0.220487	0.253107	0.0892493	0.0814846	0.157368	0.158014	0.107053	0.0872785	0.0940869	0.0648528	0.104167	0.0457629	0.275763	0.197255	0.326472
1355	4-Hydroxy-3-oxo-1,3-dihydronaphtho[2,3-c]furan-5-yl .beta.-D-glucopyranoside	NEG		175993-08-5		Polyketides	C18H18O9	25.3768	14.9141	20.2174	4.89884	6.57349	17.682	10.6057	7.07535	7.73935	7.2155	9.76501	8.59051	7.94401	17.7275	5.79543	15.3616	5.12941	13.9704
1356	N-Allyl-N-(2-bromo-2-propenyl)amine	POS		87280-21-5		Organohalogen compounds	C6H10BrN	6.40451	6.35614	7.95497	1.52409	3.45469	4.48322	16.5388	6.15566	11.7196	5.91019	19.1175	12.0092	12.2789	7.17587	12.0529	2.584	2.04916	0.796508
1357	(+)-Isostearic_acid	NEG						0.878706	0.359862	0.695107	1.10138	1.19536	1.12129	0.278207	0.348502	0.281818	0.32913	0.934885	0.435727	0.773693	0.354505	0.566205	0.901472	0.940083	0.551444
1358	N-Cyclohexanecarbonylpentadecylamine	POS		702638-84-4		Organic acids and derivatives	C22H43NO	0.309949	0.28668	0.480439	0.267218	0.318547	0.468783	0.580671	0.817289	0.380494	0.2572	0.385249	0.340129	0.390392	0.389608	0.468799	0.425563	0.166913	0.497698
1359	PC(22:0/16:1(9Z))	POS	HMDB0008529			Lipids and lipid-like molecules	C46H90NO8P	0.357362	2.29656	2.61246	2.37266	0.51493	0.417222	2.46911	1.97323	0.329624	2.65292	1.56346	3.77164	1.75124	3.02521	1.99941	2.39607	3.0435	2.8984
1360	1-Palmitoyl-2-linoleoyl-sn-glycero-3-phosphate	NEG		91190-11-3		Fatty acids	C37H69O8P	1.15525	0.459859	0.672205	1.28268	0.97739	0.509741	0.781812	0.651242	1.34567	0.913196	0.96662	0.841975	0.61866	0.465112	1.03261	0.797952	0.653918	0.980731
1361	Cryptoxanthin_diepoxide	POS						0.435112	0.689227	0.680601	0.845515	0.614839	0.64584	0.828915	1.20607	1.28635	0.844611	0.803893	1.06334	0.375384	0.34545	0.402687	0.609818	0.493599	0.153929
1362	Convallatoxin	POS				Terpenoids	C29H42O10	0.0386245	0.0250217	0.030446	0.015772	0.0171883	0.0348074	0.0137833	0.306627	0.00639011	0.0286948	0.0552964	0.0336599	0.044398	0.0291014	0.0688498	0.164284	0.140661	0.209578
1363	5,6-DHET	NEG	HMDB0002343	213382-49-1	C14772	Lipids and lipid-like molecules	C20H34O4	19.4972	15.7968	14.4065	23.5386	15.1303	13.0998	1.46335	19.5215	1.58182	5.63666	35.1529	16.1127	25.9433	14.971	22.2184	32.162	43.3178	59.5941
1364	Methyl 6-acetoxyangolensate	POS		16566-88-4		Terpenoids	C29H36O9	0.00575749	0.0165948	0.0146785	0.0131486	0.00273439	0.0112569	0.0107565	0.0128899	0.00204546	0.00715752	0.0184856	0.0242077	0.0070728	0.0142148	0.0130785	0.00991981	0.0056568	0.00914431
1365	N-Isobutyl-3-methylbutanamide	POS		122348-74-7		Lipids and lipid-like molecules	C9H19NO	0.0632044	0.0541623	0.0705053	0.0631528	0.122585	0.0583336	0.0575746	0.0786375	0.0685944	0.0553372	0.0621853	0.0767728	0.0865368	0.0858482	0.0748158	0.0825373	0.0703784	0.0580036
1366	Oxacyclohexadecane-2,13-dione	POS		38223-29-9		Phenylpropanoids and polyketides	C15H26O3	0.108012	0.0463839	0.0793067	0.0836242	0.0700437	0.0507548	0.0224142	0.0478118	0.0186045	0.0199441	0.139584	0.0250545	0.0439169	0.0588266	0.0794602	0.0625985	0.0695045	0.0976274
1367	Ethanone, 1-[1-(2-cyclohexylethyl)-1H-indol-3-yl]-2-(2-methoxyphenyl)-	POS		1345970-42-4		Organoheterocyclic compounds	C25H29NO2	0.270772	0.226544	0.414424	0.385364	0.179123	0.337655	0.0232371	0.0505131	0.0262442	0.050043	0.209988	0.0725272	0.362829	0.535495	0.121693	0.296645	0.152083	0.205252
1368	Threoninyl-Proline	POS	HMDB0341432			Organic acids and derivatives	C9H16N2O4	0.0973374	0.108408	0.123086	0.0625037	0.0342609	0.113946	0.164048	0.0356995	0.177042	0.0921258	0.110439	0.0883469	0.0871874	0.0762818	0.0877423	0.977524	0.894801	0.743647
1369	Valtratum	POS						0.0660848	0.0436534	0.0614202	0.00140899	0.010221	0.00725939	0.0380025	0.0161011	0.109345	0.0331835	0.0467914	0.0256226	0.0184748	0.0333823	0.0239694	0.00728393	0.00167957	0.000815387
1370	Brefeldin C	POS		73899-78-2		Phenylpropanoids and polyketides	C16H24O3	0.0161981	0.0112864	0.015831	0.00928005	0.00989824	0.0200289	0.00312208	0.00885245	0.0173763	0.00378506	0.0672322	0.0224547	0.00631987	0.00794916	0.0103424	0.0157414	0.00720422	0.0131041
1371	1H-Pyrazole-3-carboxamide, 5-(4-chloro-3-methylphenyl)-1-[(4-methylphenyl)methyl]-N-[(1S,2S,4R)-1,3,3-trimethylbicyclo[2.2.1]hept-2-yl]-	POS		192703-06-3		Organoheterocyclic compounds	C29H34ClN3O	1.31142	0.534885	1.06547	0.0574638	0.488453	0.111693	0.771769	0.378492	1.60844	0.46172	0.586749	0.82757	0.286689	0.376182	0.383974	0.608345	0.254024	0.140609
1372	1-alpha-Acevaltrate	POS	HMDB0033653	78700-02-4		Organic acids and derivatives	C24H32O10	0.323371	0.121175	0.238855	0.0146597	0.110948	0.0231937	0.186407	0.0726636	0.335276	0.109315	0.131474	0.179324	0.0740566	0.100264	0.0734601	0.137046	0.0570634	0.0287248
1373	6''-Malonylcosmosiin	POS	HMDB0037346			Phenylpropanoids and polyketides	C24H22O13	0.0180782	0.0398464	0.0349374	1.85443	1.8242	0.562461	0.96888	1.06795	0.92333	2.60398e-05	0.0159981	0.297404	0.0461004	0.0238391	0.153749	0.117144	0.0681439	0.0411588
1374	22-Hydroxymifepristone	POS		105012-15-5		Lipids and lipid-like molecules	C29H35NO3	0.0613035	0.011269	0.0529879	0.00697105	0.00329151	0.0170377	0.0159713	0.0127797	0.0117406	0.0220068	0.203602	0.0183052	0.150788	0.0515205	0.0508287	0.0617047	0.0175839	0.0559957
1375	1-(3-Hydroxybenzyl)-3-[4-(4-pyridyl)thiazol-2-yl]urea	NEG		1342278-01-6		Organoheterocyclic compounds	C16H14N4O2S	0.153123	0.262846	0.113627	0.0656091	0.204726	0.685601	0.68322	0.521687	0.260418	0.557083	0.495992	0.62546	0.772098	0.46789	0.136587	0.155666	0.0731534	0.128742
1376	5-Bromo-N-(4,6-dimethyl-2-pyridinyl)-2-furamide	POS		171370-47-1		Organic acids and derivatives	C12H11BrN2O2	0.0118148	0.0091175	0.00478749	0.00535423	2.87016e-05	0.00142104	0.0111262	0.0109808	0.0177815	0.0186955	0.00415376	0.0123281	0.0410873	0.0205971	0.0161258	0.00909467	0.00179748	0.00164316
1377	Fentin_acetate	POS						0.0110014	0.0362766	0.0210966	0.0095386	0.0344085	0.00650904	0.0202842	0.0124533	0.0120079	0.0275635	0.0173553	0.00708473	0.0114982	0.014498	0.0128699	0.0215534	0.00407269	0.00803066
1378	Lansoprazole	POS	HMDB0005008	103577-45-3		Organoheterocyclic compounds	C16H14F3N3O2S	0.0417589	0.0237991	0.042314	0.012982	0.0208978	0.0297768	0.0285231	0.00930608	0.0127604	0.0345061	0.0237188	0.0233699	0.0688429	0.0461455	0.0343295	0.0233661	0.00654558	0.00596464
1379	Phaclofen	NEG	HMDB0256382			Benzenoids	C9H13ClNO3P	0.0735658	0.144884	0.0997153	0.100811	0.0574868	0.0997223	0.149017	0.203635	0.125416	0.24793	0.361652	0.319777	0.189589	0.188214	0.268889	0.066311	0.0815533	0.063662
1380	2-{[2-(3,4-Dihydroxyphenyl)-2-oxoethyl]sulfanyl}-6-methyl-4(3H)-pyrimidinone	POS		429649-34-3		Organic oxygen compounds	C13H12N2O4S	9.36675	8.21623	10.1198	9.90659	6.31811	11.1137	0.889027	4.80674	2.17384	2.88207	6.64252	4.02536	5.77972	4.41914	2.4597	8.07421	7.94564	15.207
1381	Imidazo[2,1-b][1,3]benzothiazole-2-carboxylic acid	POS		64951-09-3		Organoheterocyclic compounds	C10H6N2O2S	2.12792	1.86194	2.23991	0.987714	1.30727	1.07241	2.91624	3.55423	4.28577	3.94889	2.23271	2.8082	2.64895	2.4195	1.73308	1.92194	0.785688	1.23128
1382	N-Methyl-D-aspartic acid	NEG	HMDB0002393	6384-92-5	C12269	Organic acids and derivatives	C5H9NO4	7.52618	6.52186	6.0637	11.2985	10.5235	8.24817	0.811137	3.49948	0.595991	2.12062	1.60258	1.00384	2.41947	3.4339	4.53043	4.94105	5.92185	5.935
1383	Patulin	POS	HMDB0034299	149-29-1	C16748	Organoheterocyclic compounds	C7H6O4	2.62221e-05	2.70245e-05	3.00552e-05	0.0157096	2.87016e-05	0.021325	2.69006e-05	0.0222196	2.88752e-05	2.60398e-05	2.85883e-05	0.0219101	0.015442	2.73399e-05	0.0179054	2.75576e-05	0.00672079	0.00976448
1384	Moxonidine	POS	HMDB0041938	75438-57-2	C07451	Organoheterocyclic compounds	C9H12ClN5O	0.0759612	0.096732	0.0784121	0.0801386	0.0858865	0.0477233	0.04094	0.0566217	0.0581441	0.0593529	0.0636254	0.0651143	0.00103671	0.0212397	0.0214104	0.0469586	0.0838885	0.115297
1385	PC(20:1(11Z)/18:3(9Z,12Z,15Z))	POS	HMDB0008305			Lipids and lipid-like molecules	C46H84NO8P	3.09765	3.43805	4.14471	1.25753	1.27304	1.78383	5.26129	4.70198	5.03143	3.91497	3.86841	4.31497	1.91518	4.15962	3.75512	2.6293	2.23017	1.83698
1386	PC(16:1(9Z)/15:0)	POS	HMDB0008000			Lipids and lipid-like molecules	C39H76NO8P	0.00835117	0.134735	0.161056	0.185546	0.135175	0.0523797	0.141171	0.261998	0.0337975	0.150744	0.125384	0.282553	0.204073	0.388396	0.30059	0.172979	0.35796	0.167336
1387	PA(22:6(4Z,7Z,10Z,13Z,16Z,19Z)/16:0)	POS	HMDB0115404			Lipids and lipid-like molecules	C41H69O8P	0.201071	0.201297	0.164948	0.0605761	0.0607623	0.0353208	0.651581	0.346716	0.728558	0.31588	0.277725	0.435727	0.0712185	0.205773	0.277357	0.162424	0.227202	0.0339289
1388	Picfeltarraenin IA	NEG				Lipids and lipid-like molecules	C41H62O13	0.159723	0.025065	0.204676	11.4779	1.41217	0.106901	0.170323	0.0285804	4.97107e-05	0.104503	0.366896	0.0752206	0.146932	0.0399952	0.50171	0.372276	0.329451	0.977652
1389	PC(15:0/22:2(13Z,16Z))	POS	HMDB0007954			Lipids and lipid-like molecules	C45H86NO8P	0.772548	1.43531	2.18374	4.68737	0.881154	0.231269	5.43957	1.14993	1.04736	2.68089	5.03052	2.89828	2.7725	3.94628	3.12411	2.5462	2.57681	2.49937
1390	PC(20:1(11Z)/18:2(9Z,12Z))	POS	HMDB0008303			Lipids and lipid-like molecules	C46H86NO8P	0.689782	1.65474	1.12281	2.23448	0.0937433	2.56427	1.57867	0.74139	0.110183	1.19878	1.69298	1.23082	1.30491	1.78582	1.64836	1.59026	2.49292	2.11393
1391	2S-Amino-4E-pentadecene-1,3R-diol	POS		86555-28-4		Organic nitrogen compounds	C15H31NO2	0.0492116	0.0288478	0.0306757	0.014877	0.0121998	0.0266651	0.0202914	0.00460809	0.0186896	0.00931819	0.00848796	0.0245184	0.0179088	0.0144915	0.0128031	0.0103301	0.00673474	0.0102494
1392	(3S,3'R,4xi)-beta,beta-Carotene-3,3',4-triol	POS	HMDB0030586	97134-07-1		Lipids and lipid-like molecules	C40H56O3	0.00892258	0.181241	0.15764	0.205717	0.134404	0.138669	0.156426	0.189133	0.212766	0.154821	0.209235	0.184411	0.0593562	0.159021	0.106127	0.176335	0.129901	0.128683
1393	Gentamicin	POS	HMDB0014936	1403-66-3		Organic oxygen compounds	C21H43N5O7	0.90683	0.186213	0.561364	0.661857	0.043928	0.401454	0.27891	0.191135	0.152674	0.0821883	0.126767	0.235715	0.38246	0.0574095	0.00649953	0.100617	0.0395011	0.0381271
1394	9,10-Dihydro-15-deoxy-.DELTA.12,14-prostaglandin J2	POS		596104-94-8		Lipids and lipid-like molecules	C20H30O3	0.84691	0.925566	1.21458	1.13681	0.693376	0.711984	0.35887	0.715394	0.327409	0.41539	2.621	0.755523	3.00708	3.58225	3.96446	2.61794	3.54977	6.06174
1395	3'-Methoxy-[6]-Gingerdiol_3,5-diacetate	POS						0.0369017	0.0271961	0.0192898	0.0443757	0.0217521	0.0434787	0.128834	0.0424012	0.0173154	0.0612019	0.063809	0.0534558	0.0331943	0.0402819	0.0194385	0.0259911	0.13433	0.0684498
1396	Isopropylcocaine	POS		137819-55-7		Benzenoids	C19H25NO4	0.268553	0.191712	0.257382	0.131193	0.0716384	0.477821	0.0131437	0.0543239	0.0648449	0.0903089	0.14716	0.0570471	0.288366	0.0914982	0.0572142	0.211296	0.0420073	0.134317
1397	Lovastatin	POS	HMDB0014372	75330-75-5	C07074	Organoheterocyclic compounds	C24H36O5	0.00899149	0.00287308	0.00745397	0.240402	0.108135	0.0280092	2.69006e-05	2.83265e-05	2.88752e-05	2.60398e-05	0.0195916	0.00315776	0.0274635	0.0140681	0.0163581	0.0237104	0.0216998	0.0318871
1398	Cembratetraene-16,2:19,6-diolide	POS		1217867-20-3		Lipids and lipid-like molecules	C20H24O4	0.0528145	0.0216298	0.0418068	0.107595	0.0330106	0.0369461	0.0120408	0.0231939	0.00712735	0.0104117	0.139277	0.026439	0.155802	0.146941	0.100574	0.116087	0.15873	0.155339
1399	2-Furanacetic acid, tetrahydro-5-(2-hydroxypropyl)-.alpha.-methyl-, 2-[5-(1-carboxyethyl)tetrahydro-2-furanyl]-1-methylethyl ester	NEG		57893-54-6		Organic acids and derivatives	C20H34O7	2.57503	3.46784	2.90122	1.93075	2.04184	2.1288	0.0812547	0.149278	0.14263	0.985666	4.77835	0.908464	9.34214	5.53898	3.93687	8.39683	4.77529	9.24004
1400	4-Oxododecanedioic acid	NEG		30828-09-2		Fatty acids	C12H20O5	3.2504	1.48487	2.33769	10.3157	10.3689	2.72842	5.86664	7.93316	8.85969	5.89894	6.29578	8.22123	3.42008	2.58535	0.224879	3.09207	2.62277	3.7373
1401	Methanone, (4-fluorophenyl)[2-(4-methoxyphenyl)-1H-imidazol-5-yl]-	NEG		1253697-49-2		Organic oxygen compounds	C17H13FN2O2	0.0844985	0.0808312	0.058212	0.315035	6.4791e-05	0.825569	0.479069	0.623513	3.45509	2.63295	1.64378	2.81737	0.197077	0.179971	0.439013	4.30912e-05	5.139e-05	0.0202976
1402	Triethyl 2-fluoro-2-phosphonoacetate	POS		2356-16-3		Organic acids and derivatives	C8H16FO5P	0.0603781	0.0774077	0.0822801	0.388536	0.763343	0.256963	0.284482	0.0801463	0.21052	0.209022	0.292932	0.286822	0.0413095	0.00611522	0.0718449	0.613614	0.395913	0.758827
1403	4-[(4-Carboxybutanoyl)amino]benzoic acid	POS		140674-70-0		Benzenoids	C12H13NO5	0.0153037	0.0269731	0.0414117	0.101901	0.285377	0.143986	0.0394988	0.0407833	0.0694871	0.0868383	0.00472234	0.0775185	0.0790408	0.0468693	0.0494422	0.276307	0.280114	0.272282
1404	3-Benzofurancarboxylic acid, 4-[3-[1-carboxy-2-(3,4-dihydroxyphenyl)ethoxy]-3-oxo-1-propen-1-yl]-2-(3,4-dihydroxyphenyl)-2,3-dihydro-7-hydroxy-, 3-methyl ester	POS		1332767-02-8		Phenylpropanoids and polyketides	C28H24O12	0.0088894	0.000346229	0.000805746	0.00104204	0.0105855	0.000244347	0.0355893	0.0017463	0.0316057	0.0127507	0.0207369	0.0516832	0.000510865	0.000306321	0.000827976	0.000733647	0.00212501	0.0023013
1405	1,7,8-Trihydroxy-3-methyl-2,3,4,7-tetrahydro-1H-benzo[a]anthracen-12-one	NEG		1137408-46-8		Benzenoids	C19H18O4	0.0596216	0.0667661	0.0400074	0.357357	0.130775	0.172768	0.266025	0.058524	0.13108	0.10912	0.133642	0.116935	0.345048	0.187567	0.28574	0.13699	0.100439	0.103544
1406	4-Hydroxy-3-methoxyphenyl .beta.-D-glucopyranoside	NEG		109194-60-7		Shikimates and Phenylpropanoids	C13H18O8	1.02606	1.03202	1.44298	1.58689	2.10732	1.30711	2.11261	1.1013	1.68486	1.9199	1.38938	1.55238	0.598497	0.677478	1.13596	0.942465	1.81001	0.61275
1407	Austocystin I	POS		58775-51-2		Organoheterocyclic compounds	C18H12O7	0.0347374	0.0392452	0.0441241	0.0209811	0.0492024	0.03735	0.0971976	0.0616667	0.102583	0.0778594	0.0484961	0.0780037	0.0150596	0.0160082	0.0197038	0.0238359	0.0280474	0.00855333
1408	2-Fluoronicotinic acid	POS		393-55-5		Organoheterocyclic compounds	C6H4FNO2	1.12788	1.84264	1.57375	1.59438	3.52155	1.20046	0.960181	1.53646	1.30888	0.95472	1.13987	1.01981	0.974279	2.87952	1.32652	3.49312	2.91045	1.72457
1409	Cocaine	POS	HMDB0015043	50-36-2	C01416	Benzenoids	C17H21NO4	0.171175	0.238405	0.192594	0.226508	0.199496	0.170814	0.131933	0.0939224	0.174684	0.146823	0.194151	0.158163	0.186583	0.171017	0.25175	0.217327	0.112865	0.15614
1410	(5Z)-5-(4-Fluorobenzylidene)-2-thioxo-1,3-thiazolidin-4-one	POS		402-93-7		Benzenoids	C10H6FNOS2	0.00490126	0.00547835	0.00668367	0.0066018	0.00532905	0.00423576	0.00530234	0.00628082	0.00617641	0.00397434	0.00484041	0.00459591	0.00434222	0.0048911	0.00540785	0.00507525	0.00453236	0.00586301
1411	PA(20:5(5Z,8Z,11Z,14Z,17Z)/18:1(9Z))	POS	HMDB0115204			Lipids and lipid-like molecules	C41H69O8P	0.154579	0.155447	0.17757	0.0251439	0.0681177	0.0175282	0.210409	0.1853	0.283621	0.143223	0.161824	0.22789	0.124807	0.170533	0.168145	0.164606	0.0399854	0.00921792
1412	PC(15:0/24:1(15Z))	POS	HMDB0007960		C00157	Lipids and lipid-like molecules	C47H92NO8P	0.800677	0.535278	1.03334	0.65543	2.04721	0.766722	1.53244	0.563239	1.96779	1.42512	0.236816	0.631773	2.66725	1.57341	1.40064	1.28464	0.6517	0.917175
1413	5',6'-Epoxy-5',6'-dihydro-beta,beta-caroten-3-ol	POS	HMDB0036971	29291-23-4		Lipids and lipid-like molecules	C40H56O2	0.595222	1.06234	0.947611	0.769922	0.175822	0.547555	1.71973	1.89302	1.35655	2.09997	2.14128	1.3155	0.894372	0.984394	1.63321	1.21436	1.13969	0.715135
1414	PA(22:6(4Z,7Z,10Z,13Z,16Z,19Z)/20:3(8Z,11Z,14Z))	POS	HMDB0115503			Lipids and lipid-like molecules	C45H71O8P	0.0585819	0.0281148	0.0395508	0.3825	0.501358	0.0261084	0.0629791	0.0197829	0.014145	0.0125865	0.0553774	0.0476936	0.0161153	0.0105845	0.111021	0.0387816	0.04298	0.0630272
1415	15S-Hydroxy-8Z,11Z,13E-eicosatrienoic acid	NEG		92693-02-2		Lipids and lipid-like molecules	C20H34O3	0.153403	0.0826958	0.0790527	0.764056	0.495888	0.232039	0.0934897	0.0710538	0.0230838	0.0335883	0.468387	0.150635	0.275586	0.200296	0.28446	0.494621	0.836654	1.1518
1416	(E)-3-(4-Acetyloxy-2,3-dihydroxy-2,5,5,8a-tetramethyl-3,4,4a,6,7,8-hexahydro-1H-naphthalen-1-yl)prop-2-enoic acid	NEG		1379792-18-3		Organic acids and derivatives	C19H30O6	1.24063	0.350462	0.841917	0.507136	0.273189	0.490607	0.585897	0.392973	0.347039	0.25139	0.581075	0.462977	0.52295	0.203631	0.322278	0.209926	0.185094	0.13224
1417	(8)-Gingerol	POS						0.13498	0.172742	0.148004	0.0946663	0.0758751	0.133287	0.173696	0.21289	0.0439407	0.0613142	0.142342	0.0553165	0.13172	0.132711	0.127595	0.154634	0.106379	0.12837
1418	Cucurbitacin_D	POS						0.0608623	0.017132	0.0421172	0.0151233	0.0298842	0.0674047	0.0163282	0.063045	0.00397951	0.0485973	0.190927	0.0263673	0.0751512	0.0431796	0.0340616	0.0682309	0.043303	0.0367042
1419	Pectenotoxin_2_secoacid	POS						0.0182659	0.0108647	0.0120625	0.0374566	0.0498907	0.0120203	0.0113536	2.83265e-05	0.00726093	0.00489736	0.0140321	0.0148712	0.00349564	0.012747	0.0437235	0.0203787	0.00948033	0.0106104
1420	PC(18:3(9Z,12Z,15Z)/15:0)	POS	HMDB0008198			Lipids and lipid-like molecules	C41H76NO8P	0.00771665	0.111982	0.235017	0.183177	0.00924168	0.0173737	0.213055	0.233498	0.00979149	0.15246	0.144032	0.167904	0.218734	0.246831	0.0726259	0.193043	0.211995	0.198867
1421	Leupeptin	NEG	HMDB0254042			Organic acids and derivatives	C20H38N6O4	5.21958e-05	0.0198844	4.70736e-05	0.0135091	0.00866369	0.0586474	0.0765671	4.76686e-05	0.140661	0.125368	0.0325576	5.68276e-05	0.382426	0.0291351	0.374241	0.315788	5.139e-05	5.27252e-05
1422	1,2-Dithiolane-3-pentanamide, N,N'-1,3-propanediylbis-	POS		691410-93-2		Organoheterocyclic compounds	C19H34N2O2S4	0.235358	0.309113	0.240135	1.10246	2.75105	0.228727	0.0226682	0.00458325	0.0895624	0.0636886	0.0787715	0.305788	0.0438224	0.0308466	0.421697	0.194615	0.0886687	0.401668
1423	3-Phenoxy-1-propanol	POS	HMDB0341261			Benzenoids	C9H12O2	0.0562139	0.0235647	0.0346741	0.0369867	0.0338652	0.0291387	0.01837	0.0228257	0.0214253	0.0111978	0.0748849	0.0259397	0.0852515	0.0952608	0.0512243	0.0648655	0.0618385	0.14691
1424	1-(3-Ethyl-2,4-dihydroxy-6-methoxyphenyl)-1-butanone	POS		159686-24-5		Polyketides	C13H18O4	0.0111389	2.70245e-05	0.0063926	0.0100969	2.87016e-05	0.0278417	0.00131239	0.0107134	0.00351822	0.000915287	0.015032	0.00145859	0.0607365	0.0366402	0.00810921	0.0211022	0.00603761	0.0493637
1425	Ichangin_4-glucoside	POS						0.000738227	0.00117135	0.00258743	0.000506118	2.87016e-05	0.0023256	0.00500829	0.00352865	0.0102616	0.0110013	0.0065028	0.003635	0.00459642	0.0032812	0.00318247	0.000627393	2.73047e-05	0.000810071
1426	Halofenozide	NEG						2.05018	2.23339	2.00456	1.93998	1.99105	1.95807	1.42699	1.46429	1.87935	3.36781	3.4718	3.99644	0.897243	0.460512	0.876759	1.07172	1.36619	1.10742
1427	N8,N8,3-Trimethyl-2,8-phenazinediamine	POS		366-13-2		Organoheterocyclic compounds	C15H16N4	0.1536	0.285304	0.248327	0.20888	0.0507215	0.161937	1.78005	0.32415	1.52947	0.434244	0.346334	0.696326	0.99918	0.968923	1.06613	0.352545	0.352661	0.265689
1428	Mahanimbine	POS		21104-28-9		Alkaloids	C23H25NO	0.0356274	0.00685418	0.0216878	0.153454	0.175963	0.0224779	0.00881027	0.00199972	0.0192093	0.00849211	0.033318	0.00389457	0.0124631	0.0113885	0.0245539	0.0442528	0.0302665	0.0776731
1429	Ustiloxin_B	POS						2.62221e-05	0.000297069	3.00552e-05	2.69389e-05	2.87016e-05	0.000193307	2.69006e-05	0.0210581	0.00219047	0.000432945	0.00128454	0.0015583	2.67889e-05	2.73399e-05	2.69945e-05	2.75576e-05	0.000277053	2.60445e-05
1430	3-Hydroxy-5-methoxy-3-methyl-5-oxopentanoic acid	NEG		10371-62-7		Lipids and lipid-like molecules	C7H12O5	0.2752	0.257912	0.187959	0.158163	0.264366	0.152899	0.135076	0.312245	0.0925209	0.27148	0.268638	5.68276e-05	0.235182	0.305301	0.289378	0.246538	0.102875	0.277692
1431	N-Nitroso-N-methyl-3-aminopropionic acid, methyl ester	POS		383417-47-8		Organic acids and derivatives	C5H10N2O3	0.2704	0.244991	0.295661	0.877248	0.233192	0.925181	0.0535832	0.178199	0.0223406	0.0390226	0.0106246	0.12181	0.602613	0.386629	0.405795	0.318494	0.513523	0.920734
1432	Xanthophyll	POS	HMDB14284					1.28561	2.35295	2.17475	1.831	0.389321	1.30705	4.05338	4.56526	2.52036	5.12841	2.96326	2.77369	1.97077	1.96389	3.23191	2.83277	2.85575	1.65668
1433	2-Stearyl_citrate	POS						0.0463024	0.0152659	0.0292485	0.00684022	0.00506615	0.0117492	0.110573	0.0382348	0.0207233	0.0798953	0.0297458	0.060602	0.118213	0.100652	0.103714	0.116914	0.0703565	0.0520703
1434	PA(20:3(8Z,11Z,14Z)/20:4(5Z,8Z,11Z,14Z))	POS	HMDB0115575			Lipids and lipid-like molecules	C43H71O8P	0.012625	0.0326519	0.0763714	0.0428756	0.000603826	0.0201427	0.069426	0.0845529	0.000594094	0.0549091	0.039772	0.0587759	0.0733373	0.064308	0.0466867	0.0511542	0.046718	0.0509263
1435	11,12,15-TriHETRE	POS	HMDB0010170			Lipids and lipid-like molecules	C20H34O5	0.121601	0.0362607	0.0431439	0.174413	0.0703407	0.0571091	0.0177524	0.0461574	0.0415583	0.0338551	0.197448	0.0241883	0.194655	0.216625	0.202263	0.144475	0.0966425	0.13827
1436	4-[5-(4-hydroxy-3-methoxyphenyl)-3,4-dimethyloxolan-2-yl]-2-methoxyphenol	POS		112652-46-7		Shikimates and Phenylpropanoids	C20H24O5	0.0123583	0.0104142	0.0159644	0.0841237	0.0206502	0.0223438	0.00595085	0.00529789	0.00347492	0.00572305	0.0344902	0.0159738	0.055199	0.0641593	0.0250314	0.0657771	0.055494	0.0640927
1437	Nandrolone_phenpropionate	POS						0.624456	0.0790356	0.41187	0.383049	0.0361179	0.191714	0.0397737	0.0687442	0.0243591	0.0488073	0.134644	0.0210383	0.857781	0.109385	0.200247	0.177179	0.170032	0.330396
1438	Secoisolariciresinol	POS	HMDB0013692	29388-59-8	C18167	Lignans, neolignans and related compounds	C20H26O6	0.077035	0.077678	0.0623352	0.0461492	0.0291688	0.0654733	0.0265807	0.017518	0.0111211	0.0261808	0.206609	0.122863	0.205482	0.107814	0.132931	0.138758	0.068776	0.116592
1439	N-cis-Tetradec-9-enoyl-L-homoserine lactone	POS		1675245-06-3		Organic acids and derivatives	C18H31NO3	0.107516	0.0380672	0.0585368	0.182919	0.0426995	0.0769412	0.0054508	0.152431	0.00734636	0.0139221	0.17169	0.0715515	0.246417	0.151989	0.0996348	0.138602	0.204815	0.302106
1440	Alizarin yellow GG	POS		6283-26-7		Organoheterocyclic compounds	C13H9N3O5	0.00325651	0.00396431	0.00484117	2.69389e-05	0.00249066	0.0028645	0.0062014	0.0247176	0.0146585	0.0167116	0.0222256	0.013755	0.00158406	2.73399e-05	0.00485194	0.00146793	0.00643598	0.000955296
1441	4-Hydroxy-3-(3-methylbut-2-en-1-yl)phenyl 6-O-((2R,3R,4R)-3,4-dihydroxy-4-(hydroxymethyl)tetrahydrofuran-2-yl)-.beta.-D-glucopyranoside	NEG		1137413-60-5		Organic oxygen compounds	C22H32O11	0.771713	1.61734	1.29296	0.0587623	0.0210248	0.296977	0.705808	0.426578	1.3024	1.14822	0.156724	0.684018	0.948807	0.655753	0.52278	0.127096	0.242278	0.14057
1442	2-Hydroxy-5-((2S,3S)-3,5,7-trihydroxy-4-oxo-3,4-dihydro-2H-chromen-2-yl)phenyl .beta.-D-glucopyranoside	NEG				Phenylpropanoids and polyketides	C21H22O12	0.049784	0.3364	0.100406	0.201066	0.433482	4.92929e-05	0.33241	3.24626	0.349355	0.369566	0.69664	0.62808	4.28753e-05	4.57175e-05	0.131635	0.0143726	0.856128	0.143848
1443	Egonol_gentiobioside	POS						0.00435278	0.0138149	0.010034	0.0110912	0.0013972	0.0112207	0.0204041	0.000784739	0.0494008	0.0114917	0.00966858	0.00343768	0.0145058	0.0198907	0.0128856	0.0117835	0.0103651	0.0138024
1444	Pentacarboxyl_porphyrinogen_III	POS						0.0186052	0.0597061	0.0589012	0.0458431	0.0323427	0.0344185	0.159096	0.0893933	0.126457	0.0577444	0.0391742	0.0361195	0.0715581	0.0507963	0.0558263	0.0295231	0.0331817	0.0919351
1445	Mulberrin	POS	HMDB0029507	62949-79-5		Phenylpropanoids and polyketides	C25H26O6	0.0532331	0.0658538	0.0702146	0.0722288	0.0505475	0.0137847	0.0744812	0.118215	0.109238	0.0592496	0.0495531	0.053039	0.0262337	0.0571996	0.0632925	0.0517909	0.0419716	0.0431951
1446	Warfarin	POS	HMDB0001935	81-81-2	C01541	Phenylpropanoids and polyketides	C19H16O4	0.0348066	0.0184391	0.0314918	0.0337614	0.0126717	0.00517254	0.00459017	0.0177337	0.0481183	0.0158708	0.0409008	0.0158488	0.00214829	0.0075638	0.0445892	0.00927437	0.0186515	0.00614544
1447	O-6-deoxy-a-L-galactopyranosyl-(1->2)-O-b-D-galactopyranosyl-(1->3)-2-(acetylamino)-1,5-anhydro-2-deoxy-D-arabino-Hex-1-enitol	POS	HMDB0002235	868264-24-8		Organic oxygen compounds	C20H33NO14	0.0196912	0.0148399	0.0199844	0.0231337	0.0106364	0.0222506	0.0213916	0.0100647	0.0265684	0.0203839	0.0405734	0.017253	0.00976394	0.0226065	0.012631	0.0290625	0.00554895	0.00929687
1448	Nigrosporoate A	NEG		1393644-68-2		Polyketides	C17H17ClO7	1.82445	0.720738	0.712032	0.0682741	0.280948	0.128394	1.99679	0.964304	2.51051	1.82229	2.63419	5.4883	0.0597967	0.0936402	0.178047	0.0408591	0.0863457	0.0788462
1449	Gentisic acid 5-O-glucoside	NEG		1820-89-9		Shikimates and Phenylpropanoids	C13H16O9	2.00852	1.37738	1.63693	0.449814	1.13553	0.356256	0.634973	0.266453	0.668744	0.607522	0.405222	0.20398	0.447891	0.74845	0.75184	0.349422	0.373202	0.228185
1450	Piscidic_Acid	POS						0.0772055	0.0877137	0.0860591	0.0667478	0.0627769	0.0601265	0.171542	0.0942749	0.21021	0.146747	0.0966015	0.114357	0.126234	0.100432	0.125523	0.0774547	0.079678	0.0978407
1451	(3b,16b,20R)-Pregn-5-ene-3,16,20-triol_3-glucoside	POS						0.767124	1.36177	0.931896	0.309721	0.30346	0.455331	1.85707	2.81402	2.23382	2.10881	0.66534	1.12238	0.485389	1.07864	0.372065	1.31181	1.0323	0.564829
1452	Methyl palmitoleate	POS		1120-25-8		Fatty acids	C17H32O2	0.0128675	0.0096824	0.00773197	0.00992418	0.00918712	0.00640094	0.00581463	0.0760448	0.011165	0.00616456	0.018427	0.010359	0.0111978	0.0452693	0.0316528	0.0261784	0.0204915	0.0333661
1453	6-[[5-(Hydroxymethyl)-2,5,8a-trimethyl-1,4,4a,6,7,8-hexahydronaphthalen-1-yl]methyl]-3-methylidene-7-oxabicyclo[4.1.0]heptane-2,4,5-triol	POS		1214168-55-4		Organoheterocyclic compounds	C22H34O5	0.372643	0.301674	0.532069	0.389405	0.623067	0.355856	0.120274	0.231851	0.106258	0.326811	0.524956	0.197007	1.30887	0.517144	0.351797	1.24845	0.51057	0.66923
1454	N-Phenyl-2-[4-(2-pyridinyl)-1-piperazinyl]acetamide	POS		630116-43-7		Organoheterocyclic compounds	C17H20N4O	0.0407202	0.0429729	3.00552e-05	0.199537	0.126407	0.0719047	0.113343	0.0676409	0.198767	0.0952479	0.137057	0.188304	0.0816637	0.132754	0.131191	0.0635594	0.0386338	0.0641708
1455	Lys-Pro	NEG		52766-27-5		Organic acids and derivatives	C11H21N3O3	0.0862694	0.0234315	0.0577815	0.195265	0.0579566	0.0471342	0.00635322	0.0443953	0.00303511	0.038013	0.171778	0.0240111	0.165146	0.235048	0.196946	0.203959	0.11218	0.238041
1456	MLS002153308-01!Tetraisopropyl pyrophosphoramide513-00-8	POS						0.0673058	0.0420078	0.0389635	0.0983308	0.0228853	0.0534541	0.00912088	0.010644	0.00764747	0.0185471	0.113956	0.0193739	0.197527	0.133962	0.0684625	0.0937734	0.0871674	0.125829
1457	Pentacarboxylporphyrin I	POS	HMDB0000789	28100-78-9			C37H38N4O10	0.00114294	2.70245e-05	0.000818402	0.00176206	0.00202732	2.77756e-05	0.0148754	0.00180666	0.0234451	0.00305614	0.00841969	0.00253554	0.0023448	0.00121507	0.00787335	0.000592955	0.00109598	0.0013672
1458	Panglimycin C	NEG		1005178-51-7		Polyketides	C19H20O5	0.803958	1.12665	1.04215	0.118463	0.623769	0.307667	1.91875	0.799325	2.48249	1.27158	1.62693	3.13512	0.895514	0.726626	0.959007	0.140952	0.112816	0.153373
1459	3-buten-2-one_1-(2,3,6-trimethyl_phenyl)	POS						0.0565409	0.0636746	0.0593855	0.0630913	0.256745	0.096944	0.243826	0.0596982	0.264165	0.0777292	0.0522567	0.0440111	0.143654	0.109223	0.0805681	0.0831318	0.0750702	0.0604129
1460	1-Phenyl-2,3,4,5-tetrahydro-1H-3-benzazepine	POS		20390-68-5		Organoheterocyclic compounds	C16H17N	0.0319187	0.0322868	0.030071	0.0320193	0.0340013	0.0328608	0.029698	0.0317655	0.0306727	0.0342472	0.0367285	0.0304793	0.0346057	0.0352884	0.0342267	0.0357542	0.0315937	0.0324806
1461	Jaceidin_4'-glucuronide	POS						0.0143413	0.00546262	0.0147538	0.0272804	0.018499	0.0261293	0.0230638	0.00718225	0.00630571	0.043018	0.00803459	0.00748973	0.00846313	0.0140419	0.0202042	0.0104364	0.0169076	0.0260176
1462	8-Acetylharpagide	NEG		6926-14-3		Terpenoids	C17H26O11	0.0989404	0.0828148	0.0836334	0.0611926	0.050703	0.104562	0.065341	0.0710639	0.108354	0.0859134	0.148746	0.0270233	0.0665694	0.0477617	0.0825009	0.0586512	0.0387126	0.0292081
1463	4-Fluoro-2',4',6'-trimethoxychalcone	POS		720676-12-0		Phenylpropanoids and polyketides	C18H17FO4	0.00705723	0.0270972	0.0356488	0.0338519	0.0468396	0.0336707	0.136212	0.0439141	0.0402829	0.0710953	0.0700012	0.248899	0.0209209	0.019754	0.0479739	0.0411183	0.0427501	0.0567705
1464	5-(4-Methylpiperazin-1-yl)-5-oxopentanoic acid	POS		75727-47-8		Lipids and lipid-like molecules	C10H18N2O3	0.0265431	0.00228469	0.019224	0.117356	0.045203	0.055149	0.00247377	0.00410183	0.00158698	0.00312194	0.0108973	0.00218904	0.0217842	0.0133596	0.0231811	0.0110232	0.0168439	0.0280309
1465	Curvulin	NEG		19054-27-4		Polyketides	C12H14O5	0.290886	0.210565	0.20081	0.503236	0.637094	0.18483	0.382584	0.103978	0.18575	0.0711589	0.231776	0.536308	0.413879	0.107297	0.0288069	0.487328	0.598579	0.557178
1466	Gallocatechin	NEG		970-73-0		Shikimates and Phenylpropanoids	C15H14O7	0.132436	0.13646	0.109449	0.079995	0.17361	0.085876	0.0403904	0.175082	0.110527	0.0605447	0.208242	0.127821	0.00646172	0.013056	0.0722361	0.0416933	0.0125531	0.0364646
1467	Blood Group B Trisaccharide	NEG	HMDB0248832			Organic oxygen compounds	C18H32O15	3.24348	1.15921	2.74875	6.6409	0.80117	6.26468	0.555105	4.45372	0.45109	0.840192	0.580608	0.196596	5.34014	5.19082	5.9212	0.0745039	5.21604	4.6086
1468	PC(20:2(11Z,14Z)/18:3(9Z,12Z,15Z))	POS	HMDB0008338			Lipids and lipid-like molecules	C46H82NO8P	0.730366	0.921872	0.730539	0.175965	0.0998946	0.391513	1.54656	1.03592	1.83609	0.862045	0.92275	1.30598	0.449173	0.7359	0.64708	0.444314	0.480065	0.222666
1469	PC(20:0/15:0)	POS	HMDB0008264			Lipids and lipid-like molecules	C43H86NO8P	0.291483	0.0480559	0.176609	0.177224	0.11431	0.471442	0.178025	0.242284	0.395843	0.102154	0.0487228	0.105795	0.200372	0.0601955	0.119446	0.196462	0.166491	0.12327
1470	Antibiotic_X_14889C	POS						0.119281	0.117751	0.113868	0.098306	0.0838096	0.111314	0.0794145	0.120411	0.0774387	0.106856	0.0889989	0.15902	0.549173	0.336642	0.089117	0.156137	0.113887	0.139196
1471	8-Propanoylneosolaniol	POS	HMDB0038562	111112-47-1		Lipids and lipid-like molecules	C22H30O9	0.146437	0.0478731	0.119289	0.00517956	0.0037914	0.0189407	0.130681	0.137199	0.0348553	0.0534206	0.181298	0.0504659	0.0847687	0.147657	0.0290681	0.0865746	0.0582922	0.10232
1472	2-Hydroxy-6-(8,11,14-pentadecatrienyl)benzoic_acid	POS						0.0108416	0.0105883	0.0136447	0.0199459	0.00572684	0.010497	0.00312535	0.00646107	0.00368572	0.00649914	0.0136403	0.00211865	0.121915	0.0698694	0.0374093	0.0386877	0.018631	0.0301896
1473	Farnesylthiosalicylamide	POS		1092521-74-8		Lipids and lipid-like molecules	C22H31NOS	0.018338	0.0159157	0.0632918	0.068548	0.224121	0.133561	0.0723077	0.00934994	0.00376231	0.0889944	0.0406216	0.122345	0.0794343	0.0704784	0.0531077	0.0471424	0.0523281	0.0661259
1474	Myricanol_5-beta-sophoroside	POS						0.00204309	0.00140046	0.00187828	2.69389e-05	0.000494198	0.00039654	0.0356131	0.00144138	0.196872	0.018549	0.0331935	0.000622185	0.00633045	0.00720896	0.0326298	0.0013509	0.000485007	0.000854376
1475	13-Oxo-9,11-tridecadienoic_acid	POS						0.125568	0.116841	0.11568	0.0975197	0.118014	0.113752	0.0646862	0.0803733	0.176363	0.0802961	0.115194	0.0707622	0.0974219	0.119563	0.128731	0.176141	0.0889411	0.0853761
1476	6-Methoxymusizin_8-O-[b-D-glucopyranosyl-(1->6)-b-D-glucopyranosyl-(1->3)-b-D-glucopyranosyl-(1->6)-b-D-glucopyranoside]	POS						0.00749669	0.0125287	0.0137861	0.0182198	0.0209543	0.0145781	0.0239631	0.00490934	0.0167358	0.00966	0.00843993	0.00640686	0.0150321	0.0100697	0.0123855	0.0428971	0.0375213	0.0327817
1477	(3E)-4-(1,2,4-Trihydroxy-2,6,6-trimethylcyclohexyl)but-3-en-2-yl hexopyranoside	NEG				Lipids and lipid-like molecules	C19H34O9	0.0531999	0.0987987	0.0736726	0.0611671	6.4791e-05	0.069118	0.103761	0.0380039	0.258551	0.0667155	0.0839978	0.0306289	0.0601392	0.0249878	0.0307723	4.30912e-05	0.0671234	0.0163242
1478	Acitretin	POS	HMDB0014602	55079-83-9		Lipids and lipid-like molecules	C21H26O3	0.0385818	0.00697154	0.0283121	2.69389e-05	2.87016e-05	0.01836	0.114045	0.0226621	0.0144858	0.00924307	0.0255279	0.0358761	0.0797816	0.0706714	0.097928	0.0796307	0.0500261	0.0664868
1479	Eupolyphagin	NEG		1449779-16-1		Organoheterocyclic compounds	C21H13N3O3	11.5479	6.90581	8.53134	5.92961	3.66694	3.63987	15.3802	35.861	19.2257	10.7724	16.4677	29.6942	0.926056	1.52608	4.10073	1.29614	14.6555	9.15308
1480	2-((4-(2,3-Dihydrobenzo[b][1,4]dioxin-6-yl)thiazol-2-yl)amino)-2-oxoacetic acid	POS		74604-76-5		Organic acids and derivatives	C13H10N2O5S	0.0714373	0.00627718	0.0433108	0.0829306	0.0459741	0.05607	2.69006e-05	0.0449385	2.88752e-05	0.0553698	0.0559391	0.00680026	0.0676161	0.215986	0.131001	0.033692	0.0620105	0.0406823
1481	8-Chloro-2,3-dihydrothieno[2,3-g][1,4]benzodioxine-7-carboxylic acid	POS		854357-34-9		Organoheterocyclic compounds	C11H7ClO4S	0.0412503	0.0655583	0.0633792	0.0162946	0.0641904	0.0383668	0.0216883	0.0544321	0.0217283	0.0215705	0.0532272	0.0390411	0.0213972	0.0168983	0.0186982	0.0414955	0.0330368	0.032173
1482	DG(18:3(6Z,9Z,12Z)/20:5(5Z,8Z,11Z,14Z,17Z)/0:0)	POS	HMDB0007288			Lipids and lipid-like molecules	C41H64O5	2.62221e-05	0.0069901	0.00452237	0.00496069	2.87016e-05	0.0063117	0.011736	0.00408999	2.88752e-05	0.00666661	0.0025241	0.00581666	0.00813009	0.00945758	0.00385449	0.00561948	0.00711036	0.0022467
1483	Heptaminol	POS	HMDB0253104			Organic oxygen compounds	C8H19NO	0.0926654	0.0678652	0.100509	0.0749649	0.073165	0.0544367	0.0856624	0.0802751	0.0944565	0.098343	0.0847335	0.0793214	0.0805858	0.0563639	0.0767295	0.098907	0.087569	0.0477689
1484	Lutein	POS	HMDB0003233	127-40-2	C08601	Lipids and lipid-like molecules	C40H56O2	0.0848553	0.0595676	0.0591352	0.106306	0.0760801	0.123211	0.102009	0.108549	0.123532	0.0950658	0.0822271	0.0864572	0.0946532	0.120122	0.0742858	0.200011	0.062	0.0888008
1485	Arachidonic_acid_ethyl_ester	POS						0.00234298	2.70245e-05	0.0024571	0.00266745	0.00334493	0.000668638	0.00386189	0.0108136	0.000803731	0.00499503	0.00717744	0.0065045	0.00324935	0.0080361	0.0113765	0.00973942	0.0108425	0.0216139
1486	14,15-Dihydroxy-5Z,8Z,11Z-eicosatrienoic acid	POS		192461-94-2		Lipids and lipid-like molecules	C20H34O4	0.669813	0.493084	1.06089	0.325791	1.31291	0.776983	0.242639	0.59996	0.251971	1.17782	0.941352	0.467642	2.06012	0.957107	0.778685	2.1908	1.35542	1.25343
1487	Isopentenyladenine	NEG						0.0472258	0.030499	0.029666	0.0521399	0.0208739	0.0443101	0.0203855	0.108074	0.0116006	0.0429069	0.103011	0.0456078	0.140769	0.0538794	0.0326015	0.0966539	0.312672	0.0843296
1488	4,4'-(3-Oxo-1,3-dihydroisobenzofuran-1,1-diyl)dibenzoic acid	POS		7535-16-2		Organoheterocyclic compounds	C22H14O6	0.0229457	0.0787559	0.0343753	0.0102354	0.00548127	0.00510592	0.176251	0.000868496	0.146734	0.0949361	0.079713	0.1041	0.0594601	0.0547717	0.0657602	0.00791067	0.00245977	0.00107019
1489	3-Methylbutyl_2-furanbutanoate	POS						0.0422975	0.08078	0.0514585	0.0535446	0.107279	0.0423059	0.0118381	0.0213017	0.0132586	0.0315542	0.169768	0.0288677	0.181695	0.101876	0.0960387	0.088428	0.0555028	0.166468
1490	(1S,2S,8.xi.,9.beta.,16.alpha.,17.xi.)-2,16,20,22-Tetrahydroxy-9,10,14-trimethyl-11-oxo-4,9-cyclo-9,10-secocholesta-5,24-dien-1-yl .beta.-D-glucopyranoside	NEG				Lipids and lipid-like molecules	C36H58O11	0.0295297	0.0153048	0.0171975	0.00672532	0.0214888	0.0272968	0.0161661	0.00464459	0.0157874	0.00292052	6.18468e-05	0.00193666	0.00456372	0.00491268	4.81472e-05	0.00829849	0.00912089	0.0104299
1491	Leukotriene E4	POS	HMDB0002200	75715-89-8	C05952	Lipids and lipid-like molecules	C23H37NO5S	0.0135651	2.70245e-05	3.00552e-05	0.118709	2.87016e-05	0.0200704	0.0169094	0.0441261	0.0127882	0.034365	0.0181597	0.0618742	0.0278619	0.0263019	0.077808	0.0299691	2.73047e-05	0.004894
1492	2-(Hydroxymethyl)-2-(octylamino)-1,3-propanediol	POS		100543-12-2		Organic nitrogen compounds	C12H27NO3	0.0106177	0.0119226	0.0166343	0.00973871	0.0089451	0.0111563	0.0108725	0.0244059	0.0135034	0.00900737	0.0148302	0.0191942	0.0184455	0.0195752	0.0136204	0.120835	0.00984072	0.0138542
1493	Gibberellin A7	NEG	HMDB0303475			Lipids and lipid-like molecules	C19H22O5	5.21958e-05	4.71748e-05	0.0034239	0.00557801	0.0130642	0.00292245	0.300429	4.76686e-05	1.22738	0.207461	0.365234	5.68276e-05	0.0318537	0.0517479	0.333749	0.00329731	5.139e-05	0.00434367
1494	(3R,7R)-1,3,7-Octanetriol	POS	HMDB0033625	217650-11-8		Lipids and lipid-like molecules	C8H18O3	0.335582	0.365369	0.447766	0.147674	0.261012	0.106315	0.138399	1.40685	0.457328	0.290724	0.441611	0.0808511	0.161245	0.566797	0.1094	0.159533	0.0852785	0.692027
1495	Triazophos	POS	HMDB0259159		C18657	Organoheterocyclic compounds	C12H16N3O3PS	0.0305818	0.0429985	0.0486937	0.00801024	0.0125421	0.0139052	0.0469241	0.0331447	0.0525166	0.0325547	0.0479245	0.0677486	0.0520312	0.0316277	0.0302901	0.00601877	0.00320825	0.00646741
1496	Benzoic acid, 2-[[(2Z)-3-(3,4-dimethoxyphenyl)-1-oxo-2-propen-1-yl]amino]-3-hydroxy-	NEG				Phenylpropanoids and polyketides	C18H17NO6	0.0845814	0.0382609	0.0737423	0.103861	0.112629	0.0147601	0.0516418	0.0573581	0.0198179	0.0662131	0.076018	0.0914173	0.0107378	0.00677925	0.0314749	0.00791399	0.0415288	0.0358687
1497	Eleutheroside_B1	POS						0.0449765	0.0371196	0.0552342	0.0483419	0.21506	0.140153	0.0659629	0.0613156	0.0240113	0.0446518	0.0914067	0.0985448	0.0246221	0.00763806	0.0584351	0.04586	0.00429834	0.0306108
1498	(2E)-4-Hydroxybut-2-enoic acid	NEG		24587-49-3		Lipids and lipid-like molecules	C4H6O3	1.75111	1.73658	1.60314	2.02691	2.10169	1.55766	1.96628	2.24494	1.86118	0.96665	2.75886	1.87151	1.72381	1.86346	1.86209	1.35485	0.86652	1.68216
1499	Isorhamnetin_3-O-[b-D-glucopyranosyl-(1->2)-[a-L-rhamnopyranosyl-(1->6)]-b-D-glucopyranoside]	POS						0.00297586	0.00514595	0.00533885	0.0022282	0.00167672	0.007331	0.00907053	0.0153932	0.021634	0.0218032	0.015828	0.00526148	0.0211996	0.0028985	0.00312589	0.0025877	0.00232779	0.000443294
1500	1-[4-Methyl-2-(2-toluidino)-1,3-thiazol-5-yl]ethanone	POS		865442-89-3		Organoheterocyclic compounds	C13H14N2OS	0.0478579	0.0275023	0.044803	0.0133579	0.035	0.0686689	0.00323353	0.00150088	0.00325901	0.00353033	0.00344644	0.000786319	0.00298699	0.00144811	0.00262785	0.00129592	0.00425852	0.00158175
1501	Benzoic acid, 2-[3-(3,7-dimethyl-2,6-octadien-1-yl)-2,6-dihydroxybenzoyl]-5-formyl-3-hydroxy-	NEG		1083202-35-0		Benzenoids	C25H26O7	0.0734055	0.135193	0.0795963	0.0907333	0.098019	0.204023	0.0908472	4.76686e-05	0.0446247	0.0472673	0.0265649	5.68276e-05	0.26072	0.169595	0.110841	0.132425	0.0149152	0.0616659
1502	Phytosulfokine_b	POS						0.0108064	0.0174459	0.0196077	0.00298214	0.0018182	0.0027871	0.00513107	0.03339	0.0187416	0.00508133	0.0178182	0.0247983	0.00160276	0.00254694	0.00916357	0.000524555	0.0114348	0.00985214
1503	N-(2-Pyrimidinyl)benzenesulfonamide	POS		16699-12-0		Benzenoids	C10H9N3O2S	0.0613723	0.0800852	0.0883531	0.0741191	0.0625326	0.0642554	0.0777197	0.0466402	0.048272	0.0813701	0.0915818	0.0511609	0.0704618	0.0780841	0.0721003	0.0721201	0.0567812	0.0690765
1504	(3E)-4-Hydroxy-3-[hydroxy-[2-[(1E,3E)-6-hydroxyhepta-1,3-dienyl]-1,3,6-trimethyl-4a,5,6,7,8,8a-hexahydro-2H-naphthalen-1-yl]methylidene]-5-(hydroxymethyl)-1-methylpyrrol-2-one	NEG		2111897-74-4		Organoheterocyclic compounds	C27H39NO5	0.196356	0.0240088	0.1888	0.358005	0.0296312	0.193377	4.53375e-05	0.0174092	0.01416	0.00395542	0.0456299	0.00342024	0.490993	0.0186782	0.0650104	0.13654	0.500122	0.41006
1505	17-Keto-4(Z),7(Z),10(Z),13(Z),15(E),19(Z)-docosahexaenoic acid	POS		1233715-28-0		Lipids and lipid-like molecules	C22H30O3	0.337407	0.920682	0.493573	0.382441	0.350062	0.744114	0.246841	0.273497	0.430265	0.307753	0.272448	0.338154	0.342129	0.381167	0.732852	0.425023	0.295013	0.232513
1506	2H-Indol-2-one, 1,3-dihydro-3-(1H-imidazol-5-ylmethylene)-5-methoxy-, (3Z)-	NEG		377090-84-1		Organoheterocyclic compounds	C13H11N3O2	0.118232	0.122207	0.107802	0.139185	0.148735	0.118955	0.124262	0.11996	0.120131	0.128533	0.163991	0.145144	0.110276	0.101336	0.12401	0.136882	0.139047	0.108969
1507	Erinacine_P	POS						0.00368578	0.00529652	0.00911345	0.0221995	0.0304609	0.00591792	0.00434985	0.00101655	0.00154351	0.00950708	0.00940836	0.0109028	0.00355484	0.00702199	0.0078899	0.00511974	0.00605021	0.0213983
1508	8R-HpODE	POS						0.0794416	0.0298703	0.135291	0.0411135	0.0264732	0.0285786	0.0229302	0.0304129	0.0130257	0.0280932	0.21389	0.018032	0.16183	0.191134	0.110989	0.0522157	0.0395933	0.0296038
1509	Armillarilin	POS	HMDB0031673	127500-59-8		Lipids and lipid-like molecules	C24H30O7	0.0937019	0.0359855	0.0703004	0.0699139	0.0337026	0.0722816	0.00633987	0.0497003	0.00498959	0.00181295	0.0621703	0.0507114	0.00914748	0.00833081	0.00856022	0.0240981	0.0564459	0.0561888
1510	(Z)-2-Oct-7-enylpent-2-enedioic acid	POS		2111912-96-8		Lipids and lipid-like molecules	C13H20O4	0.0843385	0.0437638	0.0791228	0.116476	0.0495689	0.0562072	0.00896389	0.0256399	0.011511	0.0199165	0.147077	0.0270556	0.324554	0.144988	0.0975088	0.137781	0.151011	0.218197
1511	4-Methylbenzylidene camphor	POS						0.0546475	0.0385112	0.0583475	0.0990266	0.0466812	0.0864954	0.0203748	0.024458	0.0404771	0.0279033	0.0591353	0.0413902	0.141227	0.0539348	0.0594444	0.0907323	0.275809	0.169049
1512	Bn-NCC-2	POS	HMDB0038230	173740-47-1		Organoheterocyclic compounds	C40H48N4O13	0.0318528	0.0087692	0.0269281	0.00358866	0.0038159	0.0552127	0.00159723	0.00315531	2.88752e-05	0.00351883	0.00198531	0.00170961	0.0251969	0.00694804	0.00850035	0.00661149	0.00287955	0.00536481
1513	Praeroside III	NEG		117306-98-6		Shikimates and Phenylpropanoids	C20H24O10	0.0270942	0.00613373	0.0217593	3.65395	13.8123	0.282383	0.0399831	4.76686e-05	0.0538405	0.029847	0.014307	0.0598173	4.28753e-05	4.57175e-05	0.130395	2.02157	1.38777	0.92953
1514	2',4'-Dihydroxy-3'-(2-hydroxybenzyl)-6'-methoxychalcone	NEG		102056-84-8		Phenylpropanoids and polyketides	C23H20O5	0.114961	0.00475888	0.0621342	0.0499179	0.0540254	0.183785	4.53375e-05	0.0205468	4.97107e-05	5.11689e-05	0.208337	0.00522943	0.0171628	0.0123841	4.81472e-05	0.0368554	0.0765372	0.0400768
1515	N-(3,4-Dimethoxybenzoyl)-3-(4-fluorophenyl)-.beta.-alanine	NEG		332052-63-8		Benzenoids	C18H18FNO5	0.150357	0.165806	0.156371	0.252406	0.387265	0.0663693	0.81516	0.126381	0.687201	0.29126	0.184129	0.148146	0.157242	0.16866	0.212155	0.218493	0.328551	0.215602
1516	(R)-Apiumetin	POS	HMDB0040876			Phenylpropanoids and polyketides	C14H12O4	0.134712	0.190228	0.180494	0.138628	0.0165838	0.122708	0.861124	0.238112	0.707759	0.308408	0.225384	0.391021	0.759834	0.695771	0.695831	0.240283	0.238133	0.184486
1517	neoeriocitrin	POS	HMDB0255521			Phenylpropanoids and polyketides	C27H32O15	0.0150652	0.0138165	0.0175408	0.0392657	0.0192981	0.037237	0.0101893	0.00296336	0.0218464	0.00953209	0.0142287	0.0151909	0.0120799	0.0143573	0.0156277	0.0399242	0.0131361	0.0279275
1518	(7R*,8R*)-3-Methoxy-3',4,7,9,9'-pentahydroxy-8,4'-oxyneolignan_4-xyloside	POS						0.0364766	0.057845	0.054848	0.00843362	0.0281482	0.0148618	0.0512083	0.0503291	0.141885	0.0667481	0.057832	0.0349949	0.038704	0.0545217	0.0287603	0.0579477	0.0202049	0.00734862
1519	2-(4-Hydroxyphenyl)ethyl (1S,4aR,7aR)-1-(.beta.-D-glucopyranosyloxy)-4a-hydroxy-7-methyl-5-oxo-1,4a,5,6,7,7a-hexahydrocyclopenta[c]pyran-4-carboxylate	NEG		1136303-24-6		Lipids and lipid-like molecules	C24H30O12	0.00504057	0.0162883	0.00177224	0.541677	0.0989247	0.0324111	0.0742486	0.678262	0.14876	0.561518	0.541895	0.00659848	0.155728	0.0371228	0.0376586	0.0809429	0.0577253	0.123048
1520	2-[(3,6-Dihydroxy-5-methoxy-7-methyl-4-oxochromen-2-yl)amino]propanoic acid	NEG				Organoheterocyclic compounds	C14H15NO7	0.0812709	0.0603948	0.0520141	3.04769	1.84154	0.240217	0.501182	0.156124	0.0863621	0.0319097	0.148341	0.191066	0.0224361	0.104669	0.0482576	1.08547	1.16323	0.792179
1521	Cyfluthrin	POS		68359-37-5		Lipids and lipid-like molecules	C22H18Cl2FNO3	0.0590185	0.0540656	0.0664453	0.0551731	0.039275	0.057247	0.035158	0.0810971	0.0396933	0.0470877	0.0459685	0.0383039	0.0375504	0.0512297	0.054967	0.0499281	0.0632798	0.0729983
1522	Emodin 8-glucoside	POS	HMDB0303798			Benzenoids	C21H20O10	0.0561175	0.0515922	0.0587416	0.0139396	0.0115423	0.00969172	0.068572	0.070385	0.0640703	0.0784396	0.0980692	0.0346047	0.0019038	0.0250894	0.0746011	0.00172599	0.0877278	0.0692423
1523	Cefpiramide_sodium	POS						2.62221e-05	0.000574834	3.00552e-05	2.69389e-05	0.000695801	2.77756e-05	0.00730942	2.83265e-05	0.00241295	0.00979258	2.85883e-05	0.0129477	0.000856255	0.00635338	2.69945e-05	0.000276264	2.73047e-05	2.60445e-05
1524	(2-aminoethoxy)[3-(hexadecanoyloxy)-2-[icosa-5.8.11.14-tetraenoyloxy]propoxy]phosphinic acid	NEG						5.53554	5.96136	6.62969	20.4025	16.1932	7.68976	2.01676	5.49654	4.8426	3.73064	4.95982	4.32503	2.85391	9.48163	5.67496	4.40763	3.96959	6.30322
1525	3-Hydroxy-b,e-caroten-3'-one	POS	HMDB0003448	32729-11-6		Lipids and lipid-like molecules	C40H54O2	0.511175	0.541118	0.656091	0.360133	0.157015	0.277607	0.824513	0.84519	0.508916	1.20798	0.953543	0.697953	1.07186	0.754703	1.12406	0.890153	0.125205	0.153241
1526	15-formyl-16-hydroxy-1,2,14,17,17-pentamethyl-8-(prop-1-en-2-yl)pentacyclo[11.7.0.0]icosane-5-carboxylic acid	POS						2.62221e-05	2.70245e-05	3.00552e-05	2.69389e-05	0.00302914	2.77756e-05	0.0119643	0.00530054	2.88752e-05	0.0027609	0.00356384	0.00316832	0.00848918	0.0109874	0.0115142	0.0183122	0.00985593	0.00524501
1527	Dihydropanaxacol	POS	HMDB0032675	113122-25-1		Lipids and lipid-like molecules	C17H28O3	0.040586	0.0259959	0.0270337	0.0640248	0.0719056	0.0309702	0.0355733	0.0238748	0.0314093	0.0380477	0.0914154	0.033447	0.13578	0.184174	0.229545	0.179362	0.1495	0.315475
1528	7',8'-Dihydro-8'-hydroxycitraniaxanthin	POS	HMDB0036884	15446-86-3		Lipids and lipid-like molecules	C33H44O3	0.0277039	0.00239855	0.0113455	0.0209249	2.87016e-05	0.00514946	0.0713906	0.0158528	0.00377238	0.0489544	0.0154196	0.0255456	0.087146	0.0518652	0.0879159	0.0685912	0.034657	0.0265469
1529	1-(10Z-Heptadecenoyl)-sn-glycero-3-phospho-(1'-rac-glycerol)	POS		1246341-64-9			C23H45O9P	0.365902	0.151537	0.29404	0.0954748	0.0961068	0.441786	0.033176	0.2692	0.0281628	0.0895307	0.368686	0.201174	0.13364	0.114086	0.066097	0.111767	0.113713	0.117408
1530	(2R,3R)-3-((6-Deoxy-.alpha.-L-mannopyranosyl)oxy)-2-(3,4-dihydroxy-5-(3-methylbut-2-en-1-yl)phenyl)-5-hydroxy-8-(3-methylbut-2-en-1-yl)-4-oxo-3,4-dihydro-2H-chromen-7-yl .beta.-D-glucopyranoside	POS		1434073-93-4		Phenylpropanoids and polyketides	C37H48O16	0.0167456	0.00839355	0.0164408	0.007664	0.00709173	0.0322003	0.00185279	0.00606844	0.00237051	0.0024056	0.0191978	0.0081952	0.0132837	0.00846561	0.00602095	0.00409066	0.000966754	0.00404527
1531	16-Phenoxytetranorprostaglandin F2.alpha.	NEG		51705-19-2		Lipids and lipid-like molecules	C22H30O6	0.0689603	0.0333764	0.0481956	0.0905871	0.11929	0.063726	0.011137	0.038993	0.0234622	0.0116938	0.0392108	0.0500165	0.0356361	0.0301731	0.0118943	0.0468236	0.0665246	0.0892039
1532	Chloramphenicol	POS	HMDB0014589	56-75-7	C00918	Benzenoids	C11H12Cl2N2O5	0.146369	0.0787154	1.60895	0.140405	0.0858727	0.0563339	0.0353648	0.0655368	0.0416934	0.0421596	0.257801	0.0310427	0.233006	0.133651	0.111955	0.0578231	0.0814363	0.166854
1533	N,N'-Bis(4-hydroxycyclohexyl)urea	POS				Organic oxygen compounds	C13H24N2O3	0.300951	0.159301	0.261173	0.119294	0.127655	0.0791523	0.0781586	0.138547	0.074805	0.0469175	0.382603	0.0411189	0.277171	0.239905	0.0146318	0.0881225	0.103881	0.149082
1534	2,4-Thiazolidinedione, 5-[[6-[(2-fluorophenyl)methoxy]-2-naphthalenyl]methyl]-	NEG		161600-01-7		Benzenoids	C21H16FNO3S	0.0188558	0.090434	0.0612552	5.71782e-05	0.0921481	0.153119	0.360109	0.419953	0.156594	0.137472	0.469007	0.701319	0.189886	0.0581403	0.164418	4.30912e-05	5.139e-05	5.27252e-05
1535	(R)-3,7-Dimethyl-5-indanecarboxylic_acid	POS						0.0568037	0.155941	0.129625	0.0418659	0.0664965	0.317215	0.174445	0.129837	0.203204	0.108109	0.126355	0.0977569	0.155308	0.214409	0.178102	0.0580029	0.0667579	0.0424431
1536	(3Z)-4-(2-(2-(3,4-Dihydroxyphenyl)ethoxy)-2-oxoethyl)-3-ethylidene-2-(.beta.-D-glucopyranosyloxy)-3,4-dihydro-2H-pyran-5-carboxylic acid	NEG		52077-55-1		Lipids and lipid-like molecules	C24H30O13	2.39972	2.21307	2.21579	0.0449648	0.0529844	0.10452	0.304856	0.0307296	3.06423	0.867556	4.60284	2.00707	0.450539	0.128244	0.220899	0.0204501	0.0218137	0.0104856
1537	Heliotrine	POS		303-33-3		Alkaloids	C16H27NO5	0.0521954	0.0184229	0.0387118	0.042406	0.034011	0.076601	0.00748084	0.0161507	0.0173799	0.0105437	0.0328128	0.00945603	0.1952	0.132066	0.0481954	0.0461957	0.0113188	0.0186431
1538	Khelloside	NEG		17226-75-4		Polyketides	C19H20O10	0.00862142	0.0383191	0.00427675	0.238187	1.72603	0.0298139	0.0121333	0.16196	0.00509493	0.00775518	0.00629496	0.0303231	4.28753e-05	0.0117905	0.253196	0.0518693	0.0526883	0.153699
1539	Cyanidin_3-(3''-malonyl-glucoside)	POS						2.62221e-05	2.70245e-05	3.00552e-05	0.0854826	0.0377041	0.00585959	0.0366328	0.0536601	0.0503522	2.60398e-05	2.85883e-05	0.025405	2.67889e-05	2.73399e-05	2.69945e-05	2.75576e-05	0.00132407	2.60445e-05
1540	Apigenin_7-(6''-acetylglucoside)	POS						0.203862	0.281901	0.283593	0.113752	0.150498	0.1726	0.347796	0.134669	0.389656	0.143905	0.349998	0.302178	0.106039	0.111622	0.196431	0.128762	0.100716	0.157168
1541	4H-Pyrrolo[3,2-c]pyridin-4-one, 1,5,6,7-tetrahydro-2-[2-(3-quinolinyl)-4-pyridinyl]-	POS		724711-21-1		Organoheterocyclic compounds	C21H16N4O	0.0805984	0.140597	0.130656	2.69389e-05	0.0214418	0.0578582	0.319741	0.116455	0.368323	0.117196	0.0950237	0.302404	0.145118	0.0701247	0.0943847	0.088538	0.0995071	0.0819042
1542	Fenarimol	NEG		60168-88-9		Benzenoids	C17H12Cl2N2O	0.0683809	0.00129561	0.0194441	0.0050987	0.00206828	0.00561937	0.163499	0.0643165	0.0756019	0.0528667	0.282792	0.148014	0.0483369	0.314366	0.0909684	0.00482563	0.0209425	0.00249498
1543	3-Chloro-2-hydroxy-5-phenylbenzoic acid	POS		1038713-54-0		Benzenoids	C13H9ClO3	0.0310017	0.0204702	0.0302438	0.010708	0.0208532	0.0220318	0.0353427	0.0562473	0.0394383	0.0240345	0.0393004	0.0431423	0.0110728	0.0179973	0.019696	0.0172469	0.0452667	0.0269204
1544	Corylin	NEG				Shikimates and Phenylpropanoids	C20H16O4	0.0686527	0.0643203	0.0716449	0.165085	0.0998685	0.0797336	0.0459844	0.131686	0.0696566	0.0651161	0.0793073	0.0578789	0.0756991	0.0483363	0.121476	0.0808221	0.0755507	0.0725875
1545	D-Glucuronic_acid_1-phosphate	POS						0.0736791	0.0722725	0.0616229	0.0930755	0.139526	0.00849735	0.0592941	0.0790316	0.0271761	0.0728379	0.0538296	0.201711	0.00319295	2.73399e-05	0.0287803	0.0559736	0.0399745	0.128505
1546	PA(18:0/20:5(5Z,8Z,11Z,14Z,17Z))	POS	HMDB0114886			Lipids and lipid-like molecules	C41H71O8P	0.196533	0.345597	0.378916	0.158068	0.0837335	0.13412	0.668043	0.725166	0.404116	0.428226	0.732007	0.572356	0.174114	0.53885	1.1752	0.243168	0.180362	0.207876
1547	1a,1b-Dihomoprostaglandin E1	NEG		23452-98-4		Lipids and lipid-like molecules	C22H38O5	0.658097	0.36012	0.362869	2.26076	0.703081	0.762695	0.178126	0.189254	0.122712	0.221891	1.0849	0.251515	2.56438	0.900188	0.974337	1.18057	1.13078	1.6105
1548	Carvyl_propionate	POS						0.194407	0.172062	0.145877	0.208127	0.109635	0.155692	0.0517879	0.194153	0.0395629	0.111582	0.402599	0.15516	0.467085	0.505712	0.370997	0.406087	0.458494	0.52349
1549	PC(15:0/22:6(4Z,7Z,10Z,13Z,16Z,19Z))	POS	HMDB0007958	253127-60-5	C00157	Lipids and lipid-like molecules	C45H78NO8P	0.00746964	0.0218088	0.0193175	0.012384	0.000538093	0.0141149	0.0299583	0.0301411	0.00269007	0.0361571	0.00762089	0.0492844	0.0538928	0.0396131	0.0294837	0.0268893	0.0231677	0.0185701
1550	19-Noretiocholanolone glucuronide	NEG		294213-87-9		Lipids and lipid-like molecules	C24H36O8	0.628139	0.0579123	0.244309	2.65547	0.317479	0.397417	0.00621051	0.333234	0.0147638	0.0634158	2.86158	0.23998	0.410708	0.30707	0.607419	0.673083	1.54019	1.61418
1551	Cheirotoxol	POS	HMDB0030076				C35H54O15	0.0336297	0.0371381	0.0440965	0.0907041	0.0834575	0.0248257	0.0631853	0.0432579	0.0649773	0.0397227	0.0370023	0.0369592	0.0191413	0.177814	0.0876189	0.0430958	0.0455234	0.0349224
1552	7-[2,6-dimethyl-8-(2-methylbutanoyloxy)-1,2,6,7,8,8a-hexahydronaphthalen-1-yl]-3,5-dihydroxyheptanoic acid	POS						0.00609103	0.00615761	0.00490222	0.00721224	0.00855801	0.0605096	0.00341026	0.0314138	0.0119665	0.00364744	0.0467255	0.00285846	0.0190768	0.0190563	0.0349505	0.030438	0.00783467	0.0291386
1553	(S)-9-Hydroxy-10-undecenoic_acid	POS						0.0270068	0.0339973	0.0386195	0.0191793	0.0166581	0.0306252	2.69006e-05	0.0153096	2.88752e-05	0.01355	0.0604135	0.0190461	0.105334	0.0615008	0.0421314	0.078003	0.0658345	0.0844794
1554	N,N-Diacetylchitobiosyldiphosphodolichol	POS						0.00237199	0.00128255	0.00155066	0.00471281	0.00568899	0.00137123	0.012988	0.00856773	0.00959126	0.00322775	0.00591081	0.00298393	2.67889e-05	0.00186297	0.00183356	0.0040601	0.0201015	0.00766079
1555	Tuberonic acid	POS		124649-26-9		Fatty acids	C12H18O4	0.0383208	0.0323313	0.0400814	0.164088	0.140479	0.0508458	0.0277924	0.0399385	0.0385492	0.0232594	0.0399813	0.0395769	0.0324186	0.0257976	0.057932	0.0517914	0.0474885	0.0997603
1556	Jasminoside Q	NEG		1400912-98-2		Organic oxygen compounds	C22H36O12	0.431755	0.382733	0.707289	0.371062	0.303325	0.148565	0.521321	0.490406	0.618348	0.423041	0.610377	0.674979	0.269495	0.390415	0.229457	0.248383	0.233889	0.290119
1557	Sulfinpyrazone	POS	HMDB0015269	57-96-5	C07317	Benzenoids	C23H20N2O3S	0.0201065	0.0494296	0.0416158	0.0110941	0.0171306	0.0117945	0.0611855	0.109458	0.0451194	0.0419672	0.0207977	0.0192413	0.0412624	0.0612109	0.0376329	0.0187364	0.0226149	0.0170585
1558	3-((6-Deoxy-.alpha.-L-mannopyranosyl)oxy)-5-hydroxy-2-(4-hydroxyphenyl)-7-methoxy-4-oxo-4H-chromen-8-yl acetate	POS				Phenylpropanoids and polyketides	C24H24O12	0.00955979	0.0202588	0.0132844	0.00931476	2.87016e-05	0.00898201	0.070128	0.0187957	0.0684939	0.0249805	0.0189686	0.0398666	0.0676669	0.0520122	0.056059	0.0227383	0.0191858	0.0165854
1559	4-(hydroxymethyl)-2-methoxyphenol	NEG						0.0146425	0.0268914	0.0258209	0.29215	0.0909933	0.0702572	0.0117694	0.10159	0.0212264	0.0230229	0.0399097	0.0125162	0.032893	0.0216439	0.0170149	0.0150728	0.0420442	0.183946
1560	1H-Indazole-3-carboxamide, N-[1-(aminocarbonyl)-2,2-dimethylpropyl]-1-[(4-fluorophenyl)methyl]-	NEG		1445583-51-6		Organic acids and derivatives	C21H23FN4O2	0.134734	0.0256057	0.0828331	0.0308553	0.0378305	0.0315545	0.0606784	0.0112834	0.0438973	0.050806	0.0100534	0.0230628	0.0200741	0.0817135	0.0496945	0.0433947	0.00568286	0.028531
1561	N-Desethylamodiaquine	NEG		79352-78-6		Organoheterocyclic compounds	C18H18ClN3O	0.0057048	0.157002	0.0782071	0.014337	0.0117721	0.0135271	0.0223676	0.00519258	0.0162424	0.0158026	0.0173467	0.0277075	0.0100136	0.00745435	0.0104326	0.00782418	0.0101374	0.00308554
1562	Nutlin 3	NEG		548472-68-0		Phenylpropanoids and polyketides	C30H30Cl2N4O4	0.0285336	0.0134214	0.0137625	0.0569072	0.157638	0.0563488	0.105196	0.02236	0.330844	0.0347712	0.0367225	0.0611501	0.0148746	0.00405369	0.0228131	0.0210537	0.0101251	0.00995573
[truncated: 1,344 more rows]
