# Supplementary material for: Comparative metabolomics of two nettle species unveils distinct high-altitude adaptation mechanisms on the Tibetan Plateau
Source: BMC Plant Biol. 2025 May 15;25:640. doi: 10.1186/s12870-025-06666-9 (PMC12079973; doi:10.1186/s12870-025-06666-9)
Supplement: Supplementary file 2 — Supplementary Material 2 [file 12870_2025_6666_MOESM2_ESM.xlsx]

## Sheet: Sheet1
Site	Group	Sampling Number	Collectors	Collection Date	Country	Province/Autonomous Region	Region	County/District	Specific Location	Latitude（N）	Longitude（E）	Altitude(m)	Habitat	Plant Habit	Plant Height (m)	Voucher Specimen Quantity	DNA Sampled	Family	Species	Identification Date	Identifiers	Identifier’s Organization	Herbarium	Barcode Number
Site 1	1H	liuj21351	Jie Liu, Zeng-Yuan Wu, Li-Juan Deng, Yin-Lei Li, Feng-Ying Wang, Xiang-Qian Sun,	2023.07.23	China	Tibet Autonomous Region	Shannan City	Comai County	Gudui Township	28.44505481°	91.53793491°	4697	Along the highway	Perennial herb	0.2-0.65	1	DNA Sampled	Urticaceae	Urtica hyperborea	July 23,2023	Jie Liu, Zeng-Yuan Wu	Kunming Institute of Botany, Chinese Academy of Sciences	The Herbarium of Kunming Institute of Botany (KUN)	1630926
		liuj21352	Jie Liu, Zeng-Yuan Wu, Li-Juan Deng, Yin-Lei Li, Feng-Ying Wang, Xiang-Qian Sun,	2023.07.23	China	Tibet Autonomous Region	Shannan City	Comai County	Gudui Township	28.44505481°	91.53793491°	4697	Along the highway	Perennial herb	0.2-0.65	1	DNA Sampled	Urticaceae	Urtica hyperborea	July 23,2023	Jie Liu, Zeng-Yuan Wu	Kunming Institute of Botany, Chinese Academy of Sciences	The Herbarium of Kunming Institute of Botany (KUN)	1630929
		liuj21353	Jie Liu, Zeng-Yuan Wu, Li-Juan Deng, Yin-Lei Li, Feng-Ying Wang, Xiang-Qian Sun,	2023.07.23	China	Tibet Autonomous Region	Shannan City	Comai County	Gudui Township	28.44505481°	91.53793491°	4697	Along the highway	Perennial herb	0.2-0.65	1	DNA Sampled	Urticaceae	Urtica hyperborea	July 23,2023	Jie Liu, Zeng-Yuan Wu	Kunming Institute of Botany, Chinese Academy of Sciences	The Herbarium of Kunming Institute of Botany (KUN)	1630927
	1D	liuj21348	Jie Liu, Zeng-Yuan Wu, Li-Juan Deng, Yin-Lei Li, Feng-Ying Wang, Xiang-Qian Sun,	2023.07.23	China	Tibet Autonomous Region	Shannan City	Comai County	Gudui Township	28.44505481°	91.53793491°	4697	Along the highway	Perennial herb	0.30-1.00	1	DNA Sampled	Urticaceae	Urtica dioica L. subsp. dioica	July 23,2023	Jie Liu, Zeng-Yuan Wu	Kunming Institute of Botany, Chinese Academy of Sciences	The Herbarium of Kunming Institute of Botany (KUN)	1630922
		liuj21349	Jie Liu, Zeng-Yuan Wu, Li-Juan Deng, Yin-Lei Li, Feng-Ying Wang, Xiang-Qian Sun,	2023.07.23	China	Tibet Autonomous Region	Shannan City	Comai County	Gudui Township	28.44505481°	91.53793491°	4697	Along the highway	Perennial herb	0.30-1.00	1	DNA Sampled	Urticaceae	Urtica dioica L. subsp. dioica	July 23,2023	Jie Liu, Zeng-Yuan Wu	Kunming Institute of Botany, Chinese Academy of Sciences	The Herbarium of Kunming Institute of Botany (KUN)	1630923
		liuj21350	Jie Liu, Zeng-Yuan Wu, Li-Juan Deng, Yin-Lei Li, Feng-Ying Wang, Xiang-Qian Sun,	2023.07.23	China	Tibet Autonomous Region	Shannan City	Comai County	Gudui Township	28.44505481°	91.53793491°	4697	Along the highway	Perennial herb	0.30-1.00	1	DNA Sampled	Urticaceae	Urtica dioica L. subsp. dioica	July 23,2023	Jie Liu, Zeng-Yuan Wu	Kunming Institute of Botany, Chinese Academy of Sciences	The Herbarium of Kunming Institute of Botany (KUN)	1630920
Site 2	2H	liuj21899	Jie Liu, Zeng-Yuan Wu, Li-Juan Deng, Yin-Lei Li, Feng-Ying Wang, Xiang-Qian Sun,	2023.08.02	China	Tibet Autonomous Region	Xigazé City	Tingri County	Zaxizong Township, Everest Base Camp, Rongbuk Monastery	28.19363747°	86.82942108°	5007	Along the highway	Perennial herb	0.2-0.65	1	DNA Sampled	Urticaceae	Urtica hyperborea	Aug 02,2023	Jie Liu, Zeng-Yuan Wu	Kunming Institute of Botany, Chinese Academy of Sciences	The Herbarium of Kunming Institute of Botany (KUN)	1630921
		liuj21900	Jie Liu, Zeng-Yuan Wu, Li-Juan Deng, Yin-Lei Li, Feng-Ying Wang, Xiang-Qian Sun,	2023.08.02	China	Tibet Autonomous Region	Xigazé City	Tingri County	Zaxizong Township, Everest Base Camp, Rongbuk Monastery	28.19363747°	86.82942108°	5007	Along the highway	Perennial herb	0.2-0.65	1	DNA Sampled	Urticaceae	Urtica hyperborea	Aug 02,2023	Jie Liu, Zeng-Yuan Wu	Kunming Institute of Botany, Chinese Academy of Sciences	The Herbarium of Kunming Institute of Botany (KUN)	1630930
		liuj21901	Jie Liu, Zeng-Yuan Wu, Li-Juan Deng, Yin-Lei Li, Feng-Ying Wang, Xiang-Qian Sun,	2023.08.02	China	Tibet Autonomous Region	Xigazé City	Tingri County	Zaxizong Township, Everest Base Camp, Rongbuk Monastery	28.19363747°	86.82942108°	5007	Along the highway	Perennial herb	0.2-0.65	1	DNA Sampled	Urticaceae	Urtica hyperborea	Aug 02,2023	Jie Liu, Zeng-Yuan Wu	Kunming Institute of Botany, Chinese Academy of Sciences	The Herbarium of Kunming Institute of Botany (KUN)	1630933
	2D	liuj21924	Jie Liu, Zeng-Yuan Wu, Li-Juan Deng, Yin-Lei Li, Feng-Ying Wang, Xiang-Qian Sun,	2023.08.02	China	Tibet Autonomous Region	Xigazé City	Tingri County	Zaxizong Township, Everest Base Camp, Rongbuk Monastery	28.19363747°	86.82942108°	5007	Along the highway	Perennial herb	0.35-0.75	1	DNA Sampled	Urticaceae	Urtica dioica L. subsp. dioica	Aug 02,2023	Jie Liu, Zeng-Yuan Wu	Kunming Institute of Botany, Chinese Academy of Sciences	The Herbarium of Kunming Institute of Botany (KUN)	1630937
		liuj21925	Jie Liu, Zeng-Yuan Wu, Li-Juan Deng, Yin-Lei Li, Feng-Ying Wang, Xiang-Qian Sun,	2023.08.02	China	Tibet Autonomous Region	Xigazé City	Tingri County	Zaxizong Township, Everest Base Camp, Rongbuk Monastery	28.19363747°	86.82942108°	5007	Along the highway	Perennial herb	0.35-0.75	1	DNA Sampled	Urticaceae	Urtica dioica L. subsp. dioica	Aug 02,2023	Jie Liu, Zeng-Yuan Wu	Kunming Institute of Botany, Chinese Academy of Sciences	The Herbarium of Kunming Institute of Botany (KUN)	1630936
		liuj21926	Jie Liu, Zeng-Yuan Wu, Li-Juan Deng, Yin-Lei Li, Feng-Ying Wang, Xiang-Qian Sun,	2023.08.02	China	Tibet Autonomous Region	Xigazé City	Tingri County	Zaxizong Township, Everest Base Camp, Rongbuk Monastery	28.19363747°	86.82942108°	5007	Along the highway	Perennial herb	0.35-0.75	1	DNA Sampled	Urticaceae	Urtica dioica L. subsp. dioica	Aug 02,2023	Jie Liu, Zeng-Yuan Wu	Kunming Institute of Botany, Chinese Academy of Sciences	The Herbarium of Kunming Institute of Botany (KUN)	1630935
Site 3	3H	liuj22008	Jie Liu, Zeng-Yuan Wu, Li-Juan Deng, Yin-Lei Li, Feng-Ying Wang, Xiang-Qian Sun,	2023.08.04	China	Tibet Autonomous Region	Xigazé City	Nyalam County	Menbu Township	28.75080687°	86.17498938°	4465	Along the highway	Perennial herb	0.2-0.65	1	DNA Sampled	Urticaceae	Urtica hyperborea	Aug 04,2023	Jie Liu, Zeng-Yuan Wu	Kunming Institute of Botany, Chinese Academy of Sciences	The Herbarium of Kunming Institute of Botany (KUN)	1630924
		liuj22009	Jie Liu, Zeng-Yuan Wu, Li-Juan Deng, Yin-Lei Li, Feng-Ying Wang, Xiang-Qian Sun,	2023.08.04	China	Tibet Autonomous Region	Xigazé City	Nyalam County	Menbu Township	28.75080687°	86.17498938°	4465	Along the highway	Perennial herb	0.2-0.65	1	DNA Sampled	Urticaceae	Urtica hyperborea	Aug 04,2023	Jie Liu, Zeng-Yuan Wu	Kunming Institute of Botany, Chinese Academy of Sciences	The Herbarium of Kunming Institute of Botany (KUN)	1630925
		liuj22010	Jie Liu, Zeng-Yuan Wu, Li-Juan Deng, Yin-Lei Li, Feng-Ying Wang, Xiang-Qian Sun,	2023.08.04	China	Tibet Autonomous Region	Xigazé City	Nyalam County	Menbu Township	28.75080687°	86.17498938°	4465	Along the highway	Perennial herb	0.2-0.65	1	DNA Sampled	Urticaceae	Urtica hyperborea	Aug 04,2023	Jie Liu, Zeng-Yuan Wu	Kunming Institute of Botany, Chinese Academy of Sciences	The Herbarium of Kunming Institute of Botany (KUN)	1630928
	3D	liuj22005	Jie Liu, Zeng-Yuan Wu, Li-Juan Deng, Yin-Lei Li, Feng-Ying Wang, Xiang-Qian Sun,	2023.08.04	China	Tibet Autonomous Region	Xigazé City	Nyalam County	Menbu Township	28.75080687°	86.17498938°	4465	Along the highway	Perennial herb	0.35-0.75	1	DNA Sampled	Urticaceae	Urtica dioica L. subsp. dioica	Aug 04,2023	Jie Liu, Zeng-Yuan Wu	Kunming Institute of Botany, Chinese Academy of Sciences	The Herbarium of Kunming Institute of Botany (KUN)	1630942
		liuj22006	Jie Liu, Zeng-Yuan Wu, Li-Juan Deng, Yin-Lei Li, Feng-Ying Wang, Xiang-Qian Sun,	2023.08.04	China	Tibet Autonomous Region	Xigazé City	Nyalam County	Menbu Township	28.75080687°	86.17498938°	4465	Along the highway	Perennial herb	0.35-0.75	1	DNA Sampled	Urticaceae	Urtica dioica L. subsp. dioica	Aug 04,2023	Jie Liu, Zeng-Yuan Wu	Kunming Institute of Botany, Chinese Academy of Sciences	The Herbarium of Kunming Institute of Botany (KUN)	1630939
		liuj22007	Jie Liu, Zeng-Yuan Wu, Li-Juan Deng, Yin-Lei Li, Feng-Ying Wang, Xiang-Qian Sun,	2023.08.04	China	Tibet Autonomous Region	Xigazé City	Nyalam County	Menbu Township	28.75080687°	86.17498938°	4465	Along the highway	Perennial herb	0.35-0.75	1	DNA Sampled	Urticaceae	Urtica dioica L. subsp. dioica	Aug 04,2023	Jie Liu, Zeng-Yuan Wu	Kunming Institute of Botany, Chinese Academy of Sciences	The Herbarium of Kunming Institute of Botany (KUN)	1630938
